# Supplementary material for: Comparative transcriptomic and proteomic analysis of Arthrobacter sp. CGMCC 3584 responding to dissolved oxygen for cAMP production
Source: Sci Rep. 2018 Jan 19;8:1246. doi: 10.1038/s41598-017-18889-4 (PMC5775200; doi:10.1038/s41598-017-18889-4)
Supplement: Supplementary file 2 — Table S1 [file 41598_2017_18889_MOESM2_ESM.xls]

## Sheet: 12h up-regulated
Table S1. Differentially expressed genes responding to different oxygen supply in Arthrobacter sp. CGMCC 3584 (ratiohigh/low ≥ 2 or ratiohigh/low ≤ 0.5)
TargetID	H12	L12	Foldchange*	Description
gismo_orf3224	4.09966	3.09903	2.00087	hypothetical protein Achl_1062 [Arthrobacter chlorophenolicus A6]
gismo_orf3454	7.21889	6.21755	2.00187	hypothetical protein Asphe3_15060 [Arthrobacter phenanthrenivorans Sphe3]
gismo_orf2308	3.03692	2.02579	2.01548	---NA---
gismo_orf2124	7.57767	6.56632	2.01579	Uncharacterized protein family (UPF0233) [Arthrobacter phenanthrenivorans Sphe3]
gismo_orf2275	5.47811	4.46435	2.01917	transcriptional regulator [Arthrobacter phenanthrenivorans Sphe3]
gismo_orf3455	5.16562	4.14299	2.03162	GntR family transcriptional regulator [Arthrobacter phenanthrenivorans Sphe3]
gismo_orf80	6.47805	5.45185	2.03665	hypothetical protein Bm3-1_01121 [Bacillus sp. m3-13]
gismo_orf822	7.15272	6.12507	2.0387	branched-chain amino acid aminotransferase/4-amino-4-deoxychorismate lyase [Rothia mucilaginosa DY-18]
gismo_orf2950	6.90445	5.87641	2.03926	glycosyltransferase [Arthrobacter phenanthrenivorans Sphe3]
gismo_orf2135	10.9348	9.90279	2.04485	DNA gyrase subunit A [Arthrobacter phenanthrenivorans Sphe3]
gismo_orf4247	6.51495	5.4829	2.04493	glycosyltransferase, group 1 family [Escherichia coli MS 84-1]
gismo_orf3303	6.49536	5.46021	2.04933	sugar kinase, ribokinase [Arthrobacter phenanthrenivorans Sphe3]
gismo_orf1193	5.77302	4.73771	2.04957	MoxR-like ATPase [Arthrobacter phenanthrenivorans Sphe3]
gismo_orf3021	5.73329	4.69683	2.05119	kynureninase [Arthrobacter phenanthrenivorans Sphe3]
gismo_orf608	9.15558	8.11785	2.05299	Zn-dependent alcohol dehydrogenase, class III [Arthrobacter phenanthrenivorans Sphe3]
gismo_orf2311	4.28588	3.24603	2.05601	ABC-type dipeptide/oligopeptide/nickel transport system, permease [Arthrobacter phenanthrenivorans Sphe3]
gismo_orf2233	5.30724	4.26549	2.05873	ABC-type nitrate/sulfonate/bicarbonate transport system, periplasmic component [Arthrobacter phenanthrenivorans Sphe3]
gismo_orf3272	7.22886	6.18395	2.06324	hypothetical protein Asphe3_09490 [Arthrobacter phenanthrenivorans Sphe3]
gismo_orf2926	4.13703	3.08317	2.07609	Zn-dependent alcohol dehydrogenase, class III [Arthrobacter phenanthrenivorans Sphe3]
gismo_orf772	5.93605	4.88057	2.07841	hypothetical protein CMM_0310 [Clavibacter michiganensis subsp. michiganensis NCPPB 382]
gismo_orf2004	5.44904	4.39149	2.0814	RNA polymerase, sigma-24 subunit, ECF subfamily [Arthrobacter chlorophenolicus A6]
gismo_orf2468	4.29791	3.23771	2.08522	oxidoreductase [Arthrobacter chlorophenolicus A6]
gismo_orf2294	6.85876	5.79791	2.08615	hypothetical protein RMDY18_02160 [Rothia mucilaginosa DY-18]
gismo_orf3965	3.69755	2.63186	2.09318	hypothetical protein MLP_38140 [Microlunatus phosphovorus NM-1]
gismo_orf3856	4.38673	3.3199	2.09483	hypothetical protein Asphe3_23100 [Arthrobacter phenanthrenivorans Sphe3]
gismo_orf1948	8.43123	7.36419	2.09512	D-isomer specific 2-hydroxyacid dehydrogenase NAD-binding [Arthrobacter chlorophenolicus A6]
gismo_orf2140	9.47491	8.40709	2.09626	DNA polymerase III subunit beta [Arthrobacter phenanthrenivorans Sphe3]
gismo_orf4277	4.14299	3.0747	2.09694	---NA---
gismo_orf2166	6.02849	4.95894	2.09878	transcriptional regulator of sugar metabolism [Arthrobacter phenanthrenivorans Sphe3]
gismo_orf3338	4.27408	3.20285	2.10122	spermidine/putrescine-binding periplasmic protein [Arthrobacter phenanthrenivorans Sphe3]
gismo_orf1986	3.51828	2.44169	2.10906	hypothetical protein VOLCADRAFT_101460 [Volvox carteri f. nagariensis]
gismo_orf628	4.84643	3.76941	2.10966	LacI family transcriptional regulator [Arthrobacter aurescens TC1]
gismo_orf751	7.52284	6.44465	2.11137	hypothetical protein Asphe3_00800 [Arthrobacter phenanthrenivorans Sphe3]
gismo_orf2538	8.39075	7.30772	2.11848	phosphate/sulfate permease [Arthrobacter phenanthrenivorans Sphe3]
gismo_orf245	9.96277	8.87592	2.1241	coenzyme F420-reducing hydrogenase subunit beta [Rothia mucilaginosa DY-18]
gismo_orf1630	7.95679	6.86841	2.12636	putative phosphopantothenoylcysteine decarboxylase/phosphopantothenate-cysteine ligase [Streptomyces sp. Tu6071]
gismo_orf1861	10.1194	9.02964	2.12833	hypothetical protein Asphe3_37170 [Arthrobacter phenanthrenivorans Sphe3]
gismo_orf1304	5.38723	4.29648	2.12985	galactose-1-phosphate uridylyltransferase, family 1 [Arthrobacter phenanthrenivorans Sphe3]
gismo_orf2458	3.52077	2.42793	2.13294	extracellular solute-binding protein [Arthrobacter sp. FB24]
gismo_orf2295	10.7377	9.64417	2.13398	pyruvate/2-oxoglutarate dehydrogenase complex, dehydrogenase component subunit alpha [Arthrobacter phenanthrenivorans Sphe3]
gismo_orf3151	7.95427	6.86016	2.13482	periplasmic binding protein/LacI transcriptional regulator [Isoptericola variabilis 225]
gismo_orf2153	12.511	11.4146	2.13817	thioredoxin [Arthrobacter phenanthrenivorans Sphe3]
gismo_orf3932	7.43842	6.33627	2.14674	peptidoglycan glycosyltransferase [Arthrobacter chlorophenolicus A6]
gismo_orf2827	3.18164	2.07582	2.15221	hypothetical protein Asphe3_05640 [Arthrobacter phenanthrenivorans Sphe3]
gismo_orf3755	9.55033	8.44152	2.15668	Mn-dependent transcriptional regulator [Arthrobacter phenanthrenivorans Sphe3]
gismo_orf3533	2.98645	1.87715	2.15742	cupin domain-containing protein [Arthrobacter phenanthrenivorans Sphe3]
gismo_orf3781	8.78991	7.67995	2.15839	hypothetical protein Asphe3_08060 [Arthrobacter phenanthrenivorans Sphe3]
gismo_orf2125	4.32145	3.20487	2.16832	DNA-3-methyladenine glycosylase I [Arthrobacter phenanthrenivorans Sphe3]
gismo_orf754	7.76671	6.64886	2.17023	hypothetical protein Asphe3_00770 [Arthrobacter phenanthrenivorans Sphe3]
gismo_orf896	4.22998	3.11115	2.17171	gamma-aminobutyrate permease-like transporter [Arthrobacter phenanthrenivorans Sphe3]
gismo_orf1878	6.74898	5.62723	2.1761	O-succinylhomoserine sulfhydrylase [Arthrobacter phenanthrenivorans Sphe3]
gismo_orf1988	5.44796	4.31908	2.18688	transcriptional regulator, LacI family [Cellulomonas flavigena DSM 20109]
gismo_orf4146	7.38876	6.25744	2.1906	hypothetical protein Asphe3_37820 [Arthrobacter phenanthrenivorans Sphe3]
gismo_orf3270	5.66568	4.52992	2.19734	glyoxalase/Bleomycin resistance protein/Dioxygenase superfamily [Arthrobacter phenanthrenivorans Sphe3]
gismo_orf1402	3.2275	2.08982	2.20027	amino acid transporter [Arthrobacter phenanthrenivorans Sphe3]
gismo_orf2901	5.87721	4.73537	2.20663	GntR family transcriptional regulator with aminotransferase domain [Arthrobacter chlorophenolicus A6]
gismo_orf2018	9.86636	8.71759	2.21724	aldehyde dehydrogenase [Arthrobacter chlorophenolicus A6]
gismo_orf2141	8.48051	7.33157	2.21751	chromosomal replication initiator protein DnaA [Arthrobacter phenanthrenivorans Sphe3]
gismo_orf1788	2.97113	1.82105	2.21926	alpha/beta superfamily hydrolase/acyltransferase [Sanguibacter keddieii DSM 10542]
gismo_orf756	5.53504	4.38487	2.2194	phosphoribosyltransferase [Arthrobacter phenanthrenivorans Sphe3]
gismo_orf4379	3.06037	1.89262	2.2466	AsnC family transcriptional regulator [Arthrobacter sp. FB24]
gismo_orf726	6.15897	4.99043	2.24783	LysR family transcriptional regulator [Arthrobacter phenanthrenivorans Sphe3]
gismo_orf4240	5.57285	4.39933	2.25562	glycosyl transferase, group 1 [Kineococcus radiotolerans SRS30216]
gismo_orf2017	10.5533	9.37919	2.25648	choline/carnitine/betaine transporter [Arthrobacter chlorophenolicus A6]
gismo_orf2935	6.7339	5.5578	2.25966	putative transcriptional regulator [Rothia mucilaginosa DY-18]
gismo_orf716	6.46006	5.28292	2.26128	amidohydrolase family protein [Arthrobacter aurescens TC1]
gismo_orf1398	3.94635	2.76833	2.26266	hypothetical protein Asphe3_11140 [Arthrobacter phenanthrenivorans Sphe3]
gismo_orf838	8.90048	7.71951	2.26729	hypothetical protein Achl_2241 [Arthrobacter chlorophenolicus A6]
gismo_orf2728	10.3183	9.13102	2.27717	glycosyltransferase [Arthrobacter phenanthrenivorans Sphe3]
gismo_orf609	9.06264	7.87416	2.27912	Zn-dependent hydrolase, glyoxylase [Arthrobacter phenanthrenivorans Sphe3]
gismo_orf2148	9.50896	8.31687	2.28483	16S rRNA m(7)G-527 methyltransferase [Arthrobacter phenanthrenivorans Sphe3]
gismo_orf2154	9.93277	8.73686	2.2909	thioredoxin-disulfide reductase [Arthrobacter phenanthrenivorans Sphe3]
gismo_orf658	7.44157	6.24288	2.29531	hypothetical protein Asphe3_36600 [Arthrobacter phenanthrenivorans Sphe3]
gismo_orf3255	4.50496	3.30096	2.30377	membrane protein [Arthrobacter phenanthrenivorans Sphe3]
gismo_orf2147	8.34551	7.13455	2.31492	RNA-binding protein [Arthrobacter phenanthrenivorans Sphe3]
gismo_orf3121	9.64889	8.43709	2.31627	homoserine O-acetyltransferase [Rhodococcus equi ATCC 33707]
gismo_orf2738	9.21076	7.99419	2.32392	hypothetical protein Asphe3_04730 [Arthrobacter phenanthrenivorans Sphe3]
gismo_orf2139	8.97242	7.75489	2.32549	6-phosphogluconate dehydrogenase-like protein [Arthrobacter sp. FB24]
gismo_orf1204	9.17867	7.95679	2.3325	#N/A
gismo_orf2567	3.50521	2.28233	2.33413	extracellular solute-binding domain-containing protein [Arthrobacter aurescens TC1]
gismo_orf338	2.84055	1.61533	2.33791	dihydrofolate reductase [Arthrobacter phenanthrenivorans Sphe3]
gismo_orf788	3.30751	2.07713	2.34629	FAD linked oxidase [Arthrobacter chlorophenolicus A6]
gm_orf1951	7.80421	6.57043	2.35182	---NA---
gismo_orf689	4.20653	2.97248	2.35227	phage integrase family protein [Mycobacterium kansasii ATCC 12478]
gismo_orf294	3.61808	2.38044	2.35811	Flp/Fap pilin component [Arthrobacter chlorophenolicus A6]
gismo_orf4378	6.58739	5.34184	2.3711	AsnC family transcriptional regulator [Arthrobacter phenanthrenivorans Sphe3]
gismo_orf2465	3.85032	2.60348	2.3732	enolase superfamily enzyme related to L-alanine-DL-glutamate epimerase [Arthrobacter phenanthrenivorans Sphe3]
gismo_orf3808	6.29164	5.04293	2.37629	gamma-glutamyl kinase [Arthrobacter chlorophenolicus A6]
gismo_orf3855	2.95659	1.7014	2.38699	DNA alkylation repair enzyme [Arthrobacter phenanthrenivorans Sphe3]
gismo_orf2069	3.72171	2.45808	2.40099	response regulator with CheY-like receiver domain and winged-helix DNA-binding domain [Arthrobacter phenanthrenivorans Sphe3]
gismo_orf2041	5.9737	4.70556	2.40851	molybdenum ABC transporter periplasmic molybdate-binding protein [Arthrobacter phenanthrenivorans Sphe3]
gismo_orf1379	6.69064	5.42154	2.41011	hypothetical protein Asphe3_11310 [Arthrobacter phenanthrenivorans Sphe3]
gismo_orf494	3.40379	2.13312	2.41274	beta-glucosidase [Arthrobacter aurescens TC1]
gismo_orf3860	3.53367	2.24817	2.43766	hypothetical protein Achl_1867 [Arthrobacter chlorophenolicus A6]
gismo_orf336	11.4593	10.1671	2.44907	co-chaperonin GroES [Arthrobacter sp. FB24]
gismo_orf2603	5.22688	3.93434	2.44959	---NA---
gismo_orf3337	5.16182	3.86275	2.4607	LysR family transcriptional regulator [Arthrobacter phenanthrenivorans Sphe3]
gismo_orf482	3.0197	1.71648	2.46779	---NA---
gismo_orf4042	4.3143	3.00627	2.47602	sugar phosphate isomerase/epimerase [Arthrobacter phenanthrenivorans Sphe3]
gismo_orf3536	3.64968	2.3271	2.50114	TetR family transcriptional regulator [Arthrobacter phenanthrenivorans Sphe3]
gismo_orf1380	6.3312	5.0086	2.50117	hypothetical protein Achl_1168 [Arthrobacter chlorophenolicus A6]
gismo_orf3591	10.4884	9.16091	2.50965	arabinose efflux permease family protein [Arthrobacter phenanthrenivorans Sphe3]
gismo_orf4004	7.31966	5.98934	2.51458	5,10-methylenetetrahydrofolate reductase [Arthrobacter phenanthrenivorans Sphe3]
gismo_orf2040	6.08595	4.75341	2.51847	molybdenum-pterin binding domain protein [Arthrobacter phenanthrenivorans Sphe3]
gismo_orf3297	4.10522	2.75282	2.55336	chromosome replication initiation inhibitor protein [Arthrobacter chlorophenolicus A6]
gismo_orf1465	8.06675	6.71392	2.55413	parallel beta-helix repeat [Cellulophaga lytica DSM 7489]
gismo_orf763	5.71825	4.36263	2.55908	ribosome small subunit-dependent GTPase A [Arthrobacter phenanthrenivorans Sphe3]
gismo_orf2136	10.6696	9.31014	2.56592	DNA gyrase subunit B [Arthrobacter phenanthrenivorans Sphe3]
gismo_orf2234	4.65478	3.28937	2.57651	ABC-type nitrate/sulfonate/bicarbonate transport system, ATPase component [Arthrobacter phenanthrenivorans Sphe3]
gismo_orf2565	6.25622	4.85726	2.63713	hypothetical protein Achl_1732 [Arthrobacter chlorophenolicus A6]
gismo_orf714	7.24039	5.83974	2.6402	hypothetical protein SACE_3935 [Saccharopolyspora erythraea NRRL 2338]
gismo_orf4144	6.43631	5.0287	2.65298	hypothetical protein Achl_3740 [Arthrobacter chlorophenolicus A6]
gismo_orf631	3.40265	1.99409	2.65472	molybdenum cofactor biosynthesis protein [Rothia mucilaginosa DY-18]
gismo_orf2829	8.22453	6.81146	2.66304	phosphoribosylformylglycinamidine synthase I [Arthrobacter chlorophenolicus A6]
gismo_orf712	3.31412	1.89154	2.68065	2-hydroxyhepta-2,4-diene-1,7-dioate isomerase [Arthrobacter aurescens TC1]
gismo_orf3796	9.32418	7.89287	2.6969	protein-disulfide isomerase [Arthrobacter phenanthrenivorans Sphe3]
gismo_orf2816	8.98641	7.54468	2.71646	carboxypeptidase [Arthrobacter phenanthrenivorans Sphe3]
gismo_orf2814	8.83569	7.36232	2.7767	hypothetical protein Asphe3_05520 [Arthrobacter phenanthrenivorans Sphe3]
gismo_orf2334	6.78024	5.3062	2.77798	transcriptional regulator [Arthrobacter phenanthrenivorans Sphe3]
gismo_orf4005	7.38025	5.883	2.82304	methionine synthase (B12-independent) [Arthrobacter phenanthrenivorans Sphe3]
gismo_orf1838	5.09342	3.59594	2.82348	LysR family transcriptional regulator [Arthrobacter phenanthrenivorans Sphe3]
gismo_orf261	8.91629	7.40695	2.8468	binding-protein-dependent transport systems inner membrane component [Arthrobacter sp. FB24]
gismo_orf3365	7.89986	6.38816	2.85146	Zn-dependent alcohol dehydrogenase [Arthrobacter phenanthrenivorans Sphe3]
gismo_orf3237	4.20289	2.68418	2.86536	sulfate transporter [Arthrobacter chlorophenolicus A6]
gismo_orf3295	2.81401	1.2775	2.90092	hypothetical protein Arth_2060 [Arthrobacter sp. FB24]
gismo_orf757	6.17383	4.62042	2.9351	hypothetical protein Asphe3_00670 [Arthrobacter phenanthrenivorans Sphe3]
gismo_orf2305	6.67098	5.11316	2.94409	flavoprotein [Arthrobacter phenanthrenivorans Sphe3]
gismo_orf3569	3.24603	1.67936	2.96221	extracellular solute-binding protein family 1 [Arthrobacter chlorophenolicus A6]
gismo_orf540	5.01408	3.43469	2.98843	carbohydrate ABC transporter substrate-binding protein, CUT1 family [Arthrobacter phenanthrenivorans Sphe3]
gismo_orf60	3.19305	1.55993	3.10184	glyoxalase/bleomycin resistance protein/dioxygenase [Arthrobacter chlorophenolicus A6]
gismo_orf1836	3.84139	2.20521	3.10842	hypothetical protein Asphe3_37360 [Arthrobacter phenanthrenivorans Sphe3]
gismo_orf2532	2.79019	1.14101	3.13654	hydantoin racemase [Arthrobacter phenanthrenivorans Sphe3]
gismo_orf2619	3.02332	1.37008	3.14539	benzoate transporter [Arthrobacter phenanthrenivorans Sphe3]
gismo_orf1876	8.8962	7.23284	3.16755	hypothetical protein Asphe3_37010 [Arthrobacter phenanthrenivorans Sphe3]
gismo_orf4257	4.8923	3.22543	3.17525	---NA---
gismo_orf4352	3.80163	2.13458	3.17564	---NA---
gismo_orf2800	4.95156	3.27529	3.196	acetyl-CoA acetyltransferase [Arthrobacter phenanthrenivorans Sphe3]
gismo_orf2772	8.91923	7.22134	3.24424	choline/carnitine/betaine transporter [Arthrobacter chlorophenolicus A6]
gismo_orf4197	5.12312	3.41141	3.27548	transcriptional regulator, AraC family protein [Brevibacterium linens BL2]
gismo_orf2178	2.75282	1.03698	3.28487	dehydrogenase [Arthrobacter phenanthrenivorans Sphe3]
gismo_orf4244	5.91045	4.17292	3.33462	group 1 glycosyl transferase [Thermoanaerobacter sp. X514]
gismo_orf2848	3.63162	1.88297	3.36044	glutathione peroxidase [Arthrobacter phenanthrenivorans Sphe3]
gismo_orf2494	3.40181	1.64059	3.38986	Flp pilus assembly protein, ATPase CpaF [Arthrobacter phenanthrenivorans Sphe3]
gismo_orf2443	6.7869	4.99362	3.46601	carbohydrate ABC transporter substrate-binding protein, CUT1 family [Arthrobacter phenanthrenivorans Sphe3]
gismo_orf713	8.58918	6.79264	3.47386	putative mandelate racemase/muconate lactonizing enzyme [Arthrobacter ilicis]
gismo_orf2143	11.3325	9.52886	3.49105	50S ribosomal protein L34 [Arthrobacter sp. FB24]
gismo_orf279	5.64311	3.79168	3.60858	hypothetical protein Arth_2931 [Arthrobacter sp. FB24]
gismo_orf618	4.42877	2.56255	3.64578	LysR family transcriptional regulator [Arthrobacter sp. FB24]
gismo_orf3098	3.99593	2.12101	3.66782	DNA-O6-methylguanine--protein-cysteine S-methyltransferase [Arthrobacter phenanthrenivorans Sphe3]
gismo_orf4360	3.0766	1.18825	3.70212	amino acid transporter [Arthrobacter phenanthrenivorans Sphe3]
gismo_orf4246	4.3506	2.41414	3.82765	lipopolysaccharide biosynthesis [Arthrobacter sp. FB24]
gm_orf648	8.04049	6.09576	3.84966	putative HHDD isomerase/OPET decarboxylase [Arthrobacter ilicis]
gismo_orf3542	4.33677	2.35915	3.93841	ABC transporter inner membrane protein [Kineococcus radiotolerans SRS30216]
gismo_orf2801	4.66334	2.68053	3.95262	3-oxoacid CoA-transferase subunit beta [Arthrobacter chlorophenolicus A6]
gismo_orf299	3.57294	1.52465	4.13615	glycosyl transferase family 39 [Arthrobacter chlorophenolicus A6]
gismo_orf533	6.89457	4.78634	4.31161	amino acid transporter [Arthrobacter phenanthrenivorans Sphe3]
gismo_orf9	3.59594	1.48596	4.31687	PAS/PAC sensor protein [Arthrobacter chlorophenolicus A6]
gismo_orf711	7.18841	5.0639	4.36055	putative short chain dehydrogenase [Arthrobacter ilicis]
gismo_orf2193	4.0285	1.8199	4.62225	lipopolysaccharide biosynthesis [Arthrobacter sp. FB24]
gismo_orf3269	3.94521	1.69164	4.76861	Excalibur domain-containing protein [Arthrobacter sp. FB24]
gismo_orf2158	3.32234	1.03915	4.86754	MutT/nudix family protein [Arthrobacter aurescens TC1]
gismo_orf2426	4.81273	2.471	5.06909	acetyl esterase (deacetylase) [Arthrobacter phenanthrenivorans Sphe3]
gismo_orf2312	3.40848	0.996988	5.32023	oligopeptide/dipeptide ABC transporter ATP-binding protein [Arthrobacter phenanthrenivorans Sphe3]
gismo_orf1286	8.38021	5.93524	5.44513	#N/A
gismo_orf2284	9.45093	6.94313	5.6875	transcriptional regulator [Arthrobacter phenanthrenivorans Sphe3]
gismo_orf529	8.07672	5.49894	5.9702	allophanate hydrolase [Arthrobacter phenanthrenivorans Sphe3]
gismo_orf1285	8.92578	6.0466	7.3573	#N/A
gismo_orf4281	4.67858	1.70614	7.84862	hypothetical protein Krac_2417 [Ktedonobacter racemifer DSM 44963]
gismo_orf531	7.62201	4.59947	8.12598	hypothetical protein Asphe3_03120 [Arthrobacter phenanthrenivorans Sphe3]
gismo_orf2459	4.80532	1.58079	9.34722	carbohydrate ABC transporter substrate-binding protein, CUT1 family [Arthrobacter phenanthrenivorans Sphe3]
gismo_orf3186	4.5116	1.28278	9.37501	aldehyde dehydrogenase [Arthrobacter aurescens TC1]
gismo_orf2568	5.40957	1.89092	11.4609	binding-protein-dependent transporters inner membrane component [Arthrobacter chlorophenolicus A6]
gismo_orf530	7.00043	3.46747	11.5752	urea carboxylase [Arthrobacter phenanthrenivorans Sphe3]
gismo_orf532	7.46174	3.91092	11.7193	hypothetical protein Asphe3_03110 [Arthrobacter phenanthrenivorans Sphe3]
gismo_orf3375	9.96766	4.02603	61.4626	regulatory protein ArsR [Arthrobacter chlorophenolicus A6]
gismo_orf741	11.4496	2.2877	572.802	hypothetical protein Smon_1508 [Streptobacillus moniliformis DSM 12112]
* Foldchange=2^(H12)/2^(L12)

## Sheet: 12h down-regulated
TargetID	H12	L12	Foldchange*	Description
gismo_orf2315	6.79943	10.8249	0.0614067	L-alanine dehydrogenase [Arthrobacter phenanthrenivorans Sphe3]
gismo_orf4282	1.32245	5.16413	0.069749	---NA---
gismo_orf3429	4.60228	8.36795	0.0735226	uricase (urate oxidase) [Arthrobacter phenanthrenivorans Sphe3]
gismo_orf2698	7.72127	11.2425	0.0870964	cysteine ABC transporter permease ATP/binding protein [Arthrobacter chlorophenolicus A6]
gismo_orf2699	7.80593	11.2203	0.0937927	cytochrome d ubiquinol oxidase subunit II [Arthrobacter chlorophenolicus A6]
gismo_orf3626	7.17453	10.281	0.11611	hypothetical protein Asphe3_00430 [Arthrobacter phenanthrenivorans Sphe3]
gismo_orf2100	7.2852	10.3737	0.117558	hypothetical protein Asphe3_00430 [Arthrobacter phenanthrenivorans Sphe3]
gismo_orf2700	8.09413	10.7921	0.154105	cytochrome bd-type quinol oxidase subunit 1 [Arthrobacter phenanthrenivorans Sphe3]
gismo_orf2597	1.50915	4.05182	0.171625	extracellular solute-binding protein family 1 [Arthrobacter chlorophenolicus A6]
gm_orf3745	1.70812	4.11269	0.188864	hypothetical protein AAur_3933 [Arthrobacter aurescens TC1]
gismo_orf3249	2.72332	5.12627	0.189078	penicillin-binding protein, beta-lactamase class C [Arthrobacter phenanthrenivorans Sphe3]
gismo_orf3625	3.78965	6.16388	0.19288	YihY family protein [Arthrobacter phenanthrenivorans Sphe3]
gismo_orf2447	1.247	3.6102	0.19436	extracellular solute-binding protein family 1 [Arthrobacter chlorophenolicus A6]
gismo_orf791	6.32685	8.61977	0.204063	hypothetical protein Asphe3_00450 [Arthrobacter phenanthrenivorans Sphe3]
gismo_orf3897	9.23453	11.5054	0.207205	glyceraldehyde-3-phosphate dehydrogenase [Arthrobacter phenanthrenivorans Sphe3]
gismo_orf2374	4.63088	6.88682	0.20936	short chain enoyl-CoA hydratase [Arthrobacter phenanthrenivorans Sphe3]
gismo_orf92	4.76798	7.01409	0.210791	hypothetical protein Asphe3_29320 [Arthrobacter phenanthrenivorans Sphe3]
gismo_orf2732	4.04262	6.22712	0.219988	short-chain alcohol dehydrogenase [Arthrobacter phenanthrenivorans Sphe3]
gismo_orf4115	4.64787	6.81904	0.22203	PaaK [Arthrobacter oxydans]
gismo_orf4074	7.13812	9.26336	0.229213	T/G mismatch-specific endonuclease [Arthrobacter phenanthrenivorans Sphe3]
gismo_orf710	2.936	5.02287	0.235391	binding-protein-dependent transport systems inner membrane component [Arthrobacter sp. FB24]
gismo_orf2450	2.28103	4.36116	0.236493	binding-protein-dependent transporters inner membrane component [Arthrobacter chlorophenolicus A6]
gismo_orf4113	4.78389	6.78024	0.250634	phenylacetate-CoA oxygenase, PaaI subunit [Arthrobacter phenanthrenivorans Sphe3]
gismo_orf3427	3.97503	5.96659	0.251468	uracil-xanthine permease [Arthrobacter phenanthrenivorans Sphe3]
gismo_orf1067	6.28226	8.27344	0.251533	parB-like partition protein [Cellvibrio gilvus ATCC 13127]
gismo_orf2322	7.2936	9.25597	0.256606	PTS system, mannitol-specific IIC component [Arthrobacter phenanthrenivorans Sphe3]
gismo_orf660	2.03295	3.99218	0.257166	carbohydrate ABC transporter substrate-binding protein, CUT1 family [Arthrobacter phenanthrenivorans Sphe3]
gismo_orf1388	5.12957	7.08736	0.257422	hypothetical protein Asphe3_11230 [Arthrobacter phenanthrenivorans Sphe3]
gismo_orf1062	6.97399	8.88667	0.265599	DNA polymerase III, beta subunit [Arthrobacter aurescens TC1]
gismo_orf2323	8.52151	10.4243	0.267418	mannitol-1-phosphate 5-dehydrogenase [Arthrobacter chlorophenolicus A6]
gismo_orf599	5.86655	7.74782	0.271443	hypothetical protein Asphe3_02430 [Arthrobacter phenanthrenivorans Sphe3]
gismo_orf3434	2.76788	4.64201	0.272792	xanthine dehydrogenase small subunit [Kocuria rhizophila DC2201]
gismo_orf2360	3.93772	5.75321	0.284108	phenylacetate-CoA ligase [Arthrobacter phenanthrenivorans Sphe3]
gismo_orf4112	4.7735	6.57651	0.286577	PaaH [Arthrobacter oxydans]
gismo_orf826	8.80804	10.6015	0.28848	ammonium transporter [Arthrobacter chlorophenolicus A6]
gismo_orf202	7.06901	8.85251	0.290479	6-phosphofructokinase [Arthrobacter phenanthrenivorans Sphe3]
gismo_orf4111	6.07346	7.84762	0.292365	PaaG [Arthrobacter oxydans]
gismo_orf166	4.27105	6.04419	0.292571	alpha amylase, catalytic region [Arthrobacter sp. FB24]
gismo_orf2673	5.69884	7.46412	0.294171	pyridine nucleotide-disulphide oxidoreductase dimerisation region [Arthrobacter chlorophenolicus A6]
gismo_orf1069	7.58597	9.34577	0.29529	---NA---
gismo_orf825	8.98078	10.7377	0.295876	nitrogen regulatory protein P-II [Arthrobacter phenanthrenivorans Sphe3]
gismo_orf4114	4.34708	6.09899	0.29691	PaaJ [Arthrobacter oxydans]
gismo_orf2863	5.43206	7.17242	0.299296	sugar phosphate isomerase/epimerase [Arthrobacter phenanthrenivorans Sphe3]
gismo_orf901	1.98951	3.69982	0.305593	IclR family transcriptional regulator [Arthrobacter phenanthrenivorans Sphe3]
gismo_orf1068	5.84348	7.54715	0.307006	---NA---
gismo_orf1063	5.85903	7.55769	0.308073	gp63 [Mycobacterium phage Che8]
gismo_orf501	6.12887	7.81621	0.3105	beta-glucosidase/6-phospho-beta-glucosidase/ beta-galactosidase [Microbacterium testaceum StLB037]
gismo_orf432	2.4078	4.08972	0.311668	hypothetical protein Achl_0452 [Arthrobacter chlorophenolicus A6]
gm_orf962	7.70526	9.37711	0.31385	---NA---
gismo_orf167	6.88503	8.53418	0.318829	glycosidase [Arthrobacter phenanthrenivorans Sphe3]
gismo_orf1060	5.71369	7.35965	0.319532	conserved hypothetical protein [Micrococcus luteus SK58]
gismo_orf2094	6.75396	8.39766	0.320035	cyclase/dehydrase [Arthrobacter chlorophenolicus A6]
gismo_orf3460	3.46517	5.10648	0.320565	Na+/H+ dicarboxylate symporter [Arthrobacter phenanthrenivorans Sphe3]
gismo_orf1066	4.85363	6.49056	0.32154	---NA---
gismo_orf3245	5.05844	6.68614	0.323603	amino acid carrier protein [Arthrobacter phenanthrenivorans Sphe3]
gismo_orf168	7.39915	8.97713	0.334952	aldo/keto reductase [Arthrobacter chlorophenolicus A6]
gismo_orf1070	7.5718	9.1477	0.335436	---NA---
gismo_orf2724	9.39922	10.9743	0.335621	nucleoside-diphosphate-sugar epimerase [Arthrobacter phenanthrenivorans Sphe3]
gismo_orf1061	6.71091	8.28215	0.336518	hypothetical protein Celgi_1324 [Cellvibrio gilvus ATCC 13127]
gismo_orf2860	4.37638	5.93085	0.340453	sugar phosphate isomerase/epimerase [Arthrobacter phenanthrenivorans Sphe3]
gismo_orf2319	7.7928	9.32915	0.344755	phosphoenolpyruvate--protein phosphotransferase [Arthrobacter phenanthrenivorans Sphe3]
gismo_orf2731	4.34133	5.87333	0.345798	cytidyltransferase-related enzyme [Arthrobacter phenanthrenivorans Sphe3]
gismo_orf4116	5.42773	6.95039	0.348045	PaaB [Arthrobacter oxydans]
gismo_orf3760	9.25985	10.7777	0.349215	hypothetical protein Asphe3_08240 [Arthrobacter phenanthrenivorans Sphe3]
gismo_orf2340	2.8022	4.31302	0.350913	cell envelope-related function transcriptional attenuator common domain protein [Arthrobacter phenanthrenivorans Sphe3]
gismo_orf1520	3.54953	5.05721	0.351677	molecular chaperone (small heat shock protein) [Arthrobacter phenanthrenivorans Sphe3]
gm_orf964	7.43121	8.93578	0.352435	---NA---
gismo_orf1065	4.34293	5.82729	0.357407	#N/A
gismo_orf1059	5.27292	6.74283	0.361003	#N/A
gismo_orf2520	3.20487	4.67042	0.362096	ABC-type multidrug transporter, ATPase and permease [Arthrobacter phenanthrenivorans Sphe3]
gismo_orf164	4.55113	6.01443	0.362663	sugar ABC transporter permease [Microbacterium testaceum StLB037]
gismo_orf502	6.23031	7.69039	0.363472	PTS system, beta-glucoside-specific, IIABC component [Actinomyces sp. oral taxon 170 str. F0386]
gismo_orf1535	3.36809	4.81576	0.366612	universal stress protein UspA-like protein [Arthrobacter phenanthrenivorans Sphe3]
gismo_orf900	2.64909	4.08888	0.368622	arabinose efflux permease family protein [Arthrobacter phenanthrenivorans Sphe3]
gismo_orf2375	4.75624	6.1578	0.37852	beta-ketoadipyl CoA thiolase [Arthrobacter phenanthrenivorans Sphe3]
gismo_orf2053	7.7522	9.15188	0.379013	hypothetical protein RHA1_ro07021 [Rhodococcus jostii RHA1]
gismo_orf4075	4.36571	5.76339	0.37954	flavin-nucleotide-binding protein [Arthrobacter phenanthrenivorans Sphe3]
gismo_orf729	2.66708	4.06371	0.379816	hypothetical protein Asphe3_35270 [Arthrobacter phenanthrenivorans Sphe3]
gismo_orf1949	3.70726	5.08624	0.38449	heparinase II/III family protein [Arthrobacter chlorophenolicus A6]
gismo_orf1368	7.39374	8.76597	0.386294	monosaccharide ABC transporter substrate-binding protein, CUT2 family [Arthrobacter phenanthrenivorans Sphe3]
gismo_orf3554	7.26259	8.63288	0.386812	hypothetical protein Asphe3_03980 [Arthrobacter phenanthrenivorans Sphe3]
gismo_orf165	5.36566	6.71927	0.39131	ABC-type sugar transport system, permease component [Arthrobacter aurescens TC1]
gismo_orf4073	3.59818	4.95156	0.391376	hypothetical protein Asphe3_08980 [Arthrobacter phenanthrenivorans Sphe3]
gismo_orf3059	10.8143	12.1631	0.392623	LysM domain-containing protein [Arthrobacter phenanthrenivorans Sphe3]
gismo_orf2273	3.23771	4.57786	0.394979	ACT domain-containing protein [Arthrobacter phenanthrenivorans Sphe3]
gismo_orf4082	2.64371	3.97009	0.398768	extracellular solute-binding protein family 1 [Arthrobacter chlorophenolicus A6]
gismo_orf1442	2.88349	4.20923	0.398944	GntR family transcriptional regulator [Arthrobacter sp. FB24]
gismo_orf2283	5.92964	7.24718	0.401219	acetyltransferase, N-acetylglutamate synthase [Arthrobacter phenanthrenivorans Sphe3]
gismo_orf3039	8.87592	10.1912	0.401833	hypothetical protein Achl_1453 [Arthrobacter chlorophenolicus A6]
gismo_orf2351	6.61494	7.92929	0.402108	putative peptidoglycan bound protein [Arthrobacter sp. FB24]
gismo_orf219	3.96607	5.27478	0.403682	YbaK/prolyl-tRNA synthetase associated region [Arthrobacter chlorophenolicus A6]
gismo_orf2087	3.88945	5.19419	0.404793	hypothetical protein Asphe3_35540 [Arthrobacter phenanthrenivorans Sphe3]
gismo_orf2231	6.84121	8.13875	0.406818	hypothetical protein Asphe3_39040 [Arthrobacter phenanthrenivorans Sphe3]
gismo_orf2734	3.1224	4.41938	0.406975	D-alpha,beta-D-heptose 7-phosphate 1-kinase; D-beta-D-heptose 1-phosphate adenylyltransferase [Arthrobacter phenanthrenivorans Sphe3]
gismo_orf2802	2.17365	3.46958	0.407276	3-oxoacid CoA-transferase subunit A [Arthrobacter sp. FB24]
gismo_orf455	8.43709	9.72873	0.408486	high-affinity nickel-transport protein [Arthrobacter aurescens TC1]
gismo_orf3560	8.7076	9.99246	0.41041	aldo/keto reductase [Arthrobacter chlorophenolicus A6]
gismo_orf3938	3.20018	4.48433	0.410614	hypothetical protein AAur_0599 [Arthrobacter aurescens TC1]
gismo_orf2321	6.71392	7.99604	0.411188	TetR family transcriptional regulator [Arthrobacter chlorophenolicus A6]
gismo_orf45	2.90427	4.18552	0.411438	hypothetical protein Achl_2846 [Arthrobacter chlorophenolicus A6]
gismo_orf2385	4.63536	5.916	0.411613	glutamate--cysteine ligase/ amino acid ligase [Arthrobacter phenanthrenivorans Sphe3]
gm_orf3459	4.1142	5.3943	0.411768	hypothetical protein Asphe3_07920 [Arthrobacter phenanthrenivorans Sphe3]
gismo_orf1366	5.56111	6.82898	0.415272	monosaccharide ABC transporter ATP-binding protein, CUT2 family [Arthrobacter phenanthrenivorans Sphe3]
gismo_orf4167	6.16388	7.42574	0.417005	Ser/Thr protein phosphatase [Aeromicrobium marinum DSM 15272]
gismo_orf2460	3.2779	4.53934	0.417127	acetyl esterase (deacetylase) [Arthrobacter phenanthrenivorans Sphe3]
gismo_orf3425	3.64469	4.90075	0.418688	malate dehydrogenase (oxaloacetate-decarboxylating) [Arthrobacter chlorophenolicus A6]
gismo_orf3383	8.31168	9.56018	0.420888	ammonium transporter [Arthrobacter chlorophenolicus A6]
gismo_orf3419	6.28357	7.53077	0.421265	hypothetical protein Asphe3_33540 [Arthrobacter phenanthrenivorans Sphe3]
gismo_orf2507	2.59199	3.83548	0.422352	carbohydrate ABC transporter substrate-binding protein, CUT1 family [Arthrobacter phenanthrenivorans Sphe3]
gismo_orf1966	6.3432	7.57767	0.424999	ammonium transporter [Arthrobacter phenanthrenivorans Sphe3]
gismo_orf3896	8.46527	9.69891	0.425241	phosphoglycerate kinase [Arthrobacter phenanthrenivorans Sphe3]
gismo_orf3155	2.80883	4.04092	0.425698	glycosyl hydrolase family 32 domain protein [Isoptericola variabilis 225]
gismo_orf2730	2.64078	3.86766	0.427238	phosphoheptose isomerase [Arthrobacter phenanthrenivorans Sphe3]
gismo_orf3279	3.46293	4.68724	0.428002	beta-D-xylosidase [Arthrobacter aurescens TC1]
gismo_orf1375	4.15755	5.3801	0.428525	catalase [Arthrobacter phenanthrenivorans Sphe3]
gismo_orf3619	6.60099	7.81976	0.42965	DNA-binding ferritin-like protein (oxidative damage protectant) [Arthrobacter phenanthrenivorans Sphe3]
gismo_orf1550	7.42054	8.63058	0.432256	dehydrogenase of unknown specificity, short-chain alcohol dehydrogenase -like protein [Arthrobacter phenanthrenivorans Sphe3]
gismo_orf797	9.80072	11.0107	0.432264	3-oxoacyl-(acyl-carrier-protein) synthase III [Arthrobacter phenanthrenivorans Sphe3]
gismo_orf2931	3.2298	4.43937	0.432397	lysophospholipase L1-like esterase [Arthrobacter phenanthrenivorans Sphe3]
gismo_orf1058	6.44255	7.64634	0.434132	#N/A
gismo_orf2621	10.3562	11.5526	0.436366	pyruvate kinase [Arthrobacter phenanthrenivorans Sphe3]
gismo_orf872	9.6245	10.8143	0.438357	acetolactate synthase, large subunit [Arthrobacter phenanthrenivorans Sphe3]
gismo_orf2371	3.33359	4.51475	0.440997	acetyltransferase, ribosomal protein N-acetylase [Arthrobacter phenanthrenivorans Sphe3]
gismo_orf1990	2.9998	4.1792	0.441535	putative alpha-glucosidase [Verrucosispora maris AB-18-032]
gismo_orf2355	4.76145	5.92964	0.444978	NAD(FAD)-dependent dehydrogenase [Arthrobacter phenanthrenivorans Sphe3]
gismo_orf1311	2.85215	4.01164	0.447671	amino acid/amide ABC transporter ATP-binding protein 2, HAAT family [Arthrobacter phenanthrenivorans Sphe3]
gismo_orf2402	7.32307	8.48051	0.448307	hypothetical protein Asphe3_32090 [Arthrobacter phenanthrenivorans Sphe3]
gismo_orf499	4.13326	5.28519	0.45002	bglr [Bifidobacterium longum subsp. longum BBMN68]
gm_orf1389	7.35049	8.49954	0.450921	hypothetical protein Asphe3_20730 [Arthrobacter phenanthrenivorans Sphe3]
gismo_orf4332	10.3119	11.4593	0.451418	uroporphyrinogen-III synthase [Arthrobacter phenanthrenivorans Sphe3]
gismo_orf1862	3.91457	5.0614	0.451615	hypothetical protein Asphe3_37160 [Arthrobacter phenanthrenivorans Sphe3]
gismo_orf4194	8.92171	10.0662	0.452355	alpha-1,4-glucan:alpha-1,4-glucan 6-glycosyltransferase [Arthrobacter phenanthrenivorans Sphe3]
gismo_orf2701	11.2545	12.3974	0.452832	transcriptional regulator [Arthrobacter phenanthrenivorans Sphe3]
gismo_orf3078	8.82432	9.95611	0.456349	DNA repair photolyase [Arthrobacter phenanthrenivorans Sphe3]
gismo_orf2080	3.01685	4.14599	0.45719	Na+/H+ dicarboxylate symporter [Arthrobacter phenanthrenivorans Sphe3]
gismo_orf292	2.74392	3.87287	0.457251	Flp pilus assembly protein TadG [Arthrobacter phenanthrenivorans Sphe3]
gismo_orf3668	4.59736	5.72382	0.458038	hemoglobin-like flavoprotein [Arthrobacter phenanthrenivorans Sphe3]
gismo_orf1668	7.38671	8.51108	0.458702	2-isopropylmalate synthase [Arthrobacter phenanthrenivorans Sphe3]
gismo_orf3395	3.28842	4.41055	0.459415	hypothetical protein Asphe3_16780 [Arthrobacter phenanthrenivorans Sphe3]
gismo_orf2354	6.63454	7.7564	0.4595	hypothetical protein Asphe3_31690 [Arthrobacter phenanthrenivorans Sphe3]
gismo_orf123	6.79387	7.90808	0.461944	CBS domain-containing protein [Arthrobacter phenanthrenivorans Sphe3]
gismo_orf2793	4.78744	5.90022	0.462403	transcriptional regulator [Arthrobacter phenanthrenivorans Sphe3]
gismo_orf2106	8.17246	9.28495	0.462496	hypothetical protein Asphe3_00350 [Arthrobacter phenanthrenivorans Sphe3]
gismo_orf537	10.1258	11.2382	0.462509	PfpI family intracellular peptidase [Arthrobacter aurescens TC1]
gismo_orf3685	6.09333	7.19791	0.465038	hypothetical protein Asphe3_07390 [Arthrobacter phenanthrenivorans Sphe3]
gismo_orf1443	3.688	4.78269	0.468237	dehydrogenase of unknown specificity, short-chain alcohol dehydrogenase -like protein [Arthrobacter phenanthrenivorans Sphe3]
gismo_orf577	5.74563	6.8358	0.469704	hypothetical protein Asphe3_02670 [Arthrobacter phenanthrenivorans Sphe3]
gismo_orf1541	2.85135	3.93934	0.470417	amino acid transporter [Arthrobacter phenanthrenivorans Sphe3]
gismo_orf1510	3.39298	4.47932	0.470955	flavin-nucleotide-binding protein [Arthrobacter phenanthrenivorans Sphe3]
gismo_orf2058	3.81082	4.89377	0.472063	hypothetical protein Asphe3_35860 [Arthrobacter phenanthrenivorans Sphe3]
gm_orf3748	5.8636	6.94607	0.47222	---NA---
gismo_orf2895	6.88074	7.96247	0.472464	hypothetical protein Achl_0743 [Arthrobacter chlorophenolicus A6]
gismo_orf871	7.34921	8.42794	0.473446	acetolactate synthase 3 regulatory subunit [Arthrobacter aurescens TC1]
gismo_orf3799	9.75852	10.8353	0.474074	carbohydrate ABC transporter ATP-binding protein, CUT1 family [Arthrobacter phenanthrenivorans Sphe3]
gismo_orf2922	7.76883	8.84552	0.474116	hypothetical protein Asphe3_13250 [Arthrobacter phenanthrenivorans Sphe3]
gismo_orf1367	6.52222	7.59714	0.474697	Monosaccharide-transporting ATPase [Arthrobacter chlorophenolicus A6]
gm_orf3280	4.06914	5.14025	0.475952	hypothetical protein Asphe3_04240 [Arthrobacter phenanthrenivorans Sphe3]
gismo_orf4120	3.97177	5.0402	0.47684	aspartate ammonia-lyase [Arthrobacter phenanthrenivorans Sphe3]
gismo_orf1392	5.8383	6.90489	0.477444	transglycosylase [Arthrobacter chlorophenolicus A6]
gismo_orf4077	5.9783	7.04339	0.477943	conserved hypothetical alanine-rich protein [Arthrobacter chlorophenolicus A6]
gismo_orf4193	7.25309	8.30569	0.4821	trehalose synthase [Arthrobacter phenanthrenivorans Sphe3]
gismo_orf2366	5.04293	6.09499	0.482277	PaaN [Arthrobacter oxydans]
gismo_orf769	2.71609	3.76579	0.483067	carbohydrate ABC transporter substrate-binding protein, CUT1 family [Arthrobacter phenanthrenivorans Sphe3]
gismo_orf1905	5.10648	6.14098	0.488185	ABC branched-chain amino acid transporter, ATP-binding component [Rhodococcus jostii RHA1]
gismo_orf1922	2.54592	3.57936	0.488544	phenylacetaldehyde dehydrogenase [Arthrobacter aurescens TC1]
gismo_orf1901	7.08576	8.11688	0.48933	hypothetical protein cgR_1031 [Corynebacterium glutamicum R]
gismo_orf1478	6.12714	7.1577	0.489518	hypothetical protein Asphe3_10750 [Arthrobacter phenanthrenivorans Sphe3]
gismo_orf3319	6.19399	7.22258	0.49019	molybdopterin-guanine dinucleotide biosynthesis protein [Arthrobacter chlorophenolicus A6]
gismo_orf3067	9.02964	10.0535	0.491801	Major Facilitator Superfamily transporter [Arthrobacter phenanthrenivorans Sphe3]
gismo_orf2862	4.6981	5.71825	0.493064	oxidoreductase [Arthrobacter chlorophenolicus A6]
gismo_orf342	6.47504	7.49395	0.493489	flavoprotein involved in K+ transport [Arthrobacter phenanthrenivorans Sphe3]
gismo_orf4119	5.96793	6.98507	0.494096	gamma-aminobutyrate permease-like transporter [Arthrobacter phenanthrenivorans Sphe3]
gismo_orf163	4.44431	5.45048	0.497867	extracellular solute-binding domain-containing protein [Arthrobacter aurescens TC1]
gismo_orf2723	7.56281	8.56699	0.498553	hypothetical protein Achl_0563 [Arthrobacter chlorophenolicus A6]

## Sheet: 24h up-regulated 
TargetID	H24	L24	Foldchange*	Description
gismo_orf2090	7.90961	6.90857	2.00143	L-threonine ammonia-lyase [Arthrobacter phenanthrenivorans Sphe3]
gismo_orf2494	4.00009	2.99881	2.00179	Flp pilus assembly protein, ATPase CpaF [Arthrobacter phenanthrenivorans Sphe3]
gismo_orf94	8.65933	7.65773	2.00222	GntR family transcriptional regulator [Arthrobacter phenanthrenivorans Sphe3]
gismo_orf2814	8.20731	7.20338	2.00545	hypothetical protein Asphe3_05520 [Arthrobacter phenanthrenivorans Sphe3]
gismo_orf3836	7.48797	6.481	2.00968	OsmC family protein [Arthrobacter chlorophenolicus A6]
gismo_orf1758	7.00834	6.00043	2.01099	3-ketoacyl-CoA thiolase [Arthrobacter phenanthrenivorans Sphe3]
gismo_orf41	4.02603	3.01685	2.01276	hypothetical protein Asphe3_29850 [Arthrobacter phenanthrenivorans Sphe3]
gismo_orf3235	4.00451	2.99483	2.01347	hypothetical protein Arth_0475 [Arthrobacter sp. FB24]
gismo_orf3441	8.28545	7.27569	2.01358	hypothetical protein SCAB_71621 [Streptomyces scabiei 87.22]
gismo_orf1808	10.9	9.88878	2.01555	Iron-regulated ABC transporter membrane component SufB [Arthrobacter phenanthrenivorans Sphe3]
gismo_orf2902	5.60172	4.58911	2.01755	hypothetical protein Achl_0749 [Arthrobacter chlorophenolicus A6]
gismo_orf2326	4.748	3.73465	2.01859	transporter permease [Arthrobacter chlorophenolicus A6]
gismo_orf1757	6.77331	5.75969	2.01897	dehydrogenase of unknown specificity, short-chain alcohol dehydrogenase -like protein [Arthrobacter phenanthrenivorans Sphe3]
gismo_orf2810	9.9965	8.98078	2.02192	HAD-superfamily hydrolase, subfamily IIA [Arthrobacter chlorophenolicus A6]
gismo_orf4379	3.04758	2.03126	2.02275	AsnC family transcriptional regulator [Arthrobacter sp. FB24]
gismo_orf3008	5.58919	4.57206	2.02389	hypothetical protein RMDY18_14790 [Rothia mucilaginosa DY-18]
gismo_orf4066	5.79239	4.7735	2.02635	drug resistance transporter EmrB/QacA subfamily [Arthrobacter phenanthrenivorans Sphe3]
gismo_orf3222	8.00223	6.98325	2.02649	intracellular protease/amidase [Arthrobacter phenanthrenivorans Sphe3]
gismo_orf58	7.05333	6.03429	2.02658	phosphatase [Arthrobacter phenanthrenivorans Sphe3]
gismo_orf4076	4.50966	3.48881	2.02912	biotin synthetase [Arthrobacter phenanthrenivorans Sphe3]
gismo_orf2585	4.13326	3.10366	2.04145	hypothetical protein Namu_2377 [Nakamurella multipartita DSM 44233]
gismo_orf933	9.78941	8.75661	2.04598	hypothetical protein Asphe3_24580 [Arthrobacter phenanthrenivorans Sphe3]
gismo_orf333	8.39075	7.35755	2.04656	hypothetical protein Asphe3_27320 [Arthrobacter phenanthrenivorans Sphe3]
gismo_orf1220	7.26857	6.23394	2.04859	purine nucleotide phosphorylase [Arthrobacter phenanthrenivorans Sphe3]
gismo_orf882	6.80539	5.76893	2.05118	ABC-type dipeptide transporter, periplasmic component [Arthrobacter phenanthrenivorans Sphe3]
gismo_orf4004	6.27062	5.23314	2.05263	5,10-methylenetetrahydrofolate reductase [Arthrobacter phenanthrenivorans Sphe3]
gismo_orf1399	4.44035	3.40181	2.05414	metal-dependent hydrolase [Arthrobacter phenanthrenivorans Sphe3]
gismo_orf3970	7.09503	6.05416	2.05747	conserved hypothetical protein [Streptomyces sp. SPB78]
gismo_orf262	4.45353	3.40942	2.06209	binding-protein-dependent transport systems inner membrane component [Arthrobacter sp. FB24]
gismo_orf569	4.33143	3.28422	2.06652	hypothetical protein Asphe3_02760 [Arthrobacter phenanthrenivorans Sphe3]
gismo_orf3016	7.56114	6.51302	2.06783	hypothetical protein Asphe3_14130 [Arthrobacter phenanthrenivorans Sphe3]
gismo_orf3094	7.7603	6.70754	2.0745	argininosuccinate lyase [Arthrobacter phenanthrenivorans Sphe3]
gismo_orf661	8.60259	7.5492	2.07541	carbohydrate ABC transporter membrane protein 1, CUT1 family [Arthrobacter phenanthrenivorans Sphe3]
gismo_orf1745	7.66957	6.60944	2.08512	acetylornithine deacetylase/succinyldiaminopimelate desuccinylase-like deacylase [Arthrobacter phenanthrenivorans Sphe3]
gismo_orf2331	6.22548	5.15601	2.09866	drug resistance transporter EmrB/QacA subfamily [Arthrobacter phenanthrenivorans Sphe3]
gismo_orf3448	10.4177	9.34732	2.09991	CTP synthase [Arthrobacter phenanthrenivorans Sphe3]
gismo_orf4302	5.33667	4.26424	2.10297	hypothetical protein Achl_0158 [Arthrobacter chlorophenolicus A6]
gismo_orf260	5.25145	4.1753	2.1084	extracellular solute-binding protein [Arthrobacter sp. FB24]
gismo_orf3326	7.43842	6.36219	2.10851	5,10-methylenetetrahydrofolate reductase [Arthrobacter phenanthrenivorans Sphe3]
gm_orf3394	6.78773	5.70971	2.11114	---NA---
gismo_orf4263	3.4908	2.40559	2.12168	pyruvate/2-oxoglutarate dehydrogenase complex, dihydrolipoamide acyltransferase component [Arthrobacter phenanthrenivorans Sphe3]
gismo_orf860	8.38021	7.29496	2.12175	glutamyl-tRNA synthetase [Arthrobacter phenanthrenivorans Sphe3]
gismo_orf2366	6.29452	5.20892	2.12227	PaaN [Arthrobacter oxydans]
gismo_orf1193	5.94449	4.85799	2.12359	MoxR-like ATPase [Arthrobacter phenanthrenivorans Sphe3]
gismo_orf1174	7.52103	6.43283	2.12608	aspartyl/glutamyl-tRNA(Asn/Gln) amidotransferase subunit B [Arthrobacter phenanthrenivorans Sphe3]
gismo_orf3823	9.55469	8.46527	2.12789	valyl-tRNA synthetase [Arthrobacter phenanthrenivorans Sphe3]
gismo_orf1209	6.87311	5.7767	2.13822	acetyl/propionyl-CoA carboxylase, subunit alpha [Arthrobacter phenanthrenivorans Sphe3]
gismo_orf716	6.3312	5.23395	2.13946	amidohydrolase family protein [Arthrobacter aurescens TC1]
gismo_orf4005	6.09333	4.99471	2.14149	methionine synthase (B12-independent) [Arthrobacter phenanthrenivorans Sphe3]
gismo_orf1175	9.16393	8.05924	2.15052	aspartyl/glutamyl-tRNA(Asn/Gln) amidotransferase subunit A [Arthrobacter phenanthrenivorans Sphe3]
gismo_orf2817	11.1262	10.0206	2.15183	adenylosuccinate synthetase [Arthrobacter phenanthrenivorans Sphe3]
gismo_orf1210	5.94522	4.821	2.17984	hypothetical protein Asphe3_12810 [Arthrobacter phenanthrenivorans Sphe3]
gismo_orf1555	6.02442	4.89998	2.18017	hypothetical protein Asphe3_20590 [Arthrobacter phenanthrenivorans Sphe3]
gismo_orf4153	7.51297	6.38274	2.18893	ABC-type cobalamin/Fe3+-siderophore transporter, ATPase component [Arthrobacter phenanthrenivorans Sphe3]
gismo_orf1851	5.42481	4.29307	2.19124	hypothetical protein Asphe3_37250 [Arthrobacter phenanthrenivorans Sphe3]
gismo_orf734	8.82765	7.69519	2.19233	hypothetical protein Asphe3_01390 [Arthrobacter phenanthrenivorans Sphe3]
gismo_orf1852	4.26773	3.13399	2.19426	oxidoreductase family protein [Arthrobacter aurescens TC1]
gismo_orf2375	6.48869	5.35276	2.19759	beta-ketoadipyl CoA thiolase [Arthrobacter phenanthrenivorans Sphe3]
gismo_orf1236	8.50203	7.36419	2.20051	hypothetical protein Asphe3_12540 [Arthrobacter phenanthrenivorans Sphe3]
gismo_orf2939	7.67995	6.5408	2.20251	lysophospholipase [Arthrobacter phenanthrenivorans Sphe3]
gismo_orf2901	5.93827	4.79586	2.20748	GntR family transcriptional regulator with aminotransferase domain [Arthrobacter chlorophenolicus A6]
gismo_orf1457	8.70962	7.56114	2.21681	LacI family transcription regulator [Arthrobacter sp. FB24]
gismo_orf3835	7.80421	6.65281	2.2213	membrane alanyl aminopeptidase [Arthrobacter phenanthrenivorans Sphe3]
gismo_orf1807	10.1482	8.9954	2.22348	Iron-regulated ABC transporter permease SufD [Arthrobacter phenanthrenivorans Sphe3]
gismo_orf2828	8.80583	7.64799	2.23123	phosphoribosylformylglycinamidine synthase II [Arthrobacter chlorophenolicus A6]
gismo_orf2334	6.40117	5.24256	2.23241	transcriptional regulator [Arthrobacter phenanthrenivorans Sphe3]
gismo_orf3851	3.19697	2.03485	2.23785	oxidoreductase [Arthrobacter chlorophenolicus A6]
gismo_orf1704	4.4549	3.2847	2.25043	site-specific recombinase XerD [Arthrobacter phenanthrenivorans Sphe3]
gismo_orf4417	11.4051	10.2318	2.25526	2-oxo-acid dehydrogenase E1 component, homodimeric type [Arthrobacter phenanthrenivorans Sphe3]
gismo_orf1796	5.61092	4.43561	2.25843	hypothetical protein Asphe3_18320 [Arthrobacter phenanthrenivorans Sphe3]
gismo_orf562	4.86389	3.68249	2.26796	alpha/beta hydrolase fold protein [Metallosphaera sedula DSM 5348]
gismo_orf4197	4.49512	3.30981	2.27412	transcriptional regulator, AraC family protein [Brevibacterium linens BL2]
gismo_orf2932	8.88383	7.69039	2.28698	esterase [Arthrobacter phenanthrenivorans Sphe3]
gismo_orf2045	5.30417	4.10809	2.29116	63 kDa protein [Mycobacterium bovis]
gismo_orf1840	3.70832	2.50867	2.29683	alanine dehydrogenase [Arthrobacter phenanthrenivorans Sphe3]
gismo_orf2909	12.6158	11.4146	2.29931	nuclear export factor GLE1 [Arthrobacter sp. FB24]
gismo_orf2490	5.39859	4.18955	2.31184	TadE family protein [Arthrobacter chlorophenolicus A6]
gismo_orf2041	6.18802	4.97249	2.32226	molybdenum ABC transporter periplasmic molybdate-binding protein [Arthrobacter phenanthrenivorans Sphe3]
gismo_orf1600	8.32837	7.10863	2.32905	aspartyl-tRNA synthetase [Arthrobacter phenanthrenivorans Sphe3]
gismo_orf2871	3.51356	2.28233	2.34768	serine protease inhibitor [Arthrobacter phenanthrenivorans Sphe3]
gismo_orf2971	4.70096	3.46958	2.34793	AsnC family transcriptional regulator [Arthrobacter sp. FB24]
gismo_orf497	4.28102	3.03692	2.36871	ABC-type sugar transport system, permease component [Arthrobacter aurescens TC1]
gismo_orf945	11.6141	10.365	2.37689	ATP synthase F1 subcomplex subunit alpha [Arthrobacter phenanthrenivorans Sphe3]
gismo_orf2800	4.64593	3.3914	2.38589	acetyl-CoA acetyltransferase [Arthrobacter phenanthrenivorans Sphe3]
gismo_orf3932	7.55996	6.30397	2.38831	peptidoglycan glycosyltransferase [Arthrobacter chlorophenolicus A6]
gismo_orf3100	8.68997	7.43121	2.39289	DNA/RNA helicase, superfamily I [Arthrobacter phenanthrenivorans Sphe3]
gismo_orf651	4.12431	2.83473	2.44457	NAD-dependent aldehyde dehydrogenase [Arthrobacter phenanthrenivorans Sphe3]
gismo_orf2469	4.92082	3.62621	2.4531	LacI family transcriptional regulator [Arthrobacter phenanthrenivorans Sphe3]
gismo_orf715	6.80216	5.50152	2.46339	oxidoreductase, aryl-alcohol dehydrogenase like protein [Arthrobacter phenanthrenivorans Sphe3]
gismo_orf621	5.47154	4.17013	2.4647	3-hexulose-6-phosphate isomerase [Arthrobacter phenanthrenivorans Sphe3]
gismo_orf3088	8.40709	7.10078	2.47309	bifunctional ornithine acetyltransferase/N-acetylglutamate synthase protein [Arthrobacter chlorophenolicus A6]
gismo_orf2192	5.26533	3.95818	2.47452	glycosyltransferase [Rhodococcus opacus B4]
gismo_orf2593	3.39821	2.08569	2.48374	PfkB domain protein [Arthrobacter chlorophenolicus A6]
gismo_orf608	9.24925	7.93657	2.48402	Zn-dependent alcohol dehydrogenase, class III [Arthrobacter phenanthrenivorans Sphe3]
gismo_orf2937	8.93178	7.60848	2.50238	hypothetical protein Asphe3_13390 [Arthrobacter phenanthrenivorans Sphe3]
gismo_orf2033	4.23129	2.88894	2.53564	dehydrogenase [Arthrobacter phenanthrenivorans Sphe3]
gismo_orf1438	4.06589	2.72332	2.53603	phosphodiesterase/alkaline phosphatase D [Arthrobacter phenanthrenivorans Sphe3]
gismo_orf4111	8.19469	6.85081	2.53833	PaaG [Arthrobacter oxydans]
gismo_orf2017	10.1857	8.81667	2.5829	choline/carnitine/betaine transporter [Arthrobacter chlorophenolicus A6]
gismo_orf3280	4.08503	2.69044	2.62914	bifunctional deaminase-reductase domain-containing protein [Micromonospora aurantiaca ATCC 27029]
gismo_orf2829	8.15251	6.755	2.63448	phosphoribosylformylglycinamidine synthase I [Arthrobacter chlorophenolicus A6]
gismo_orf4028	3.24273	1.84293	2.63864	hypothetical protein Asphe3_21340 [Arthrobacter phenanthrenivorans Sphe3]
gismo_orf337	10.2318	8.83033	2.64177	chaperonin GroL [Arthrobacter phenanthrenivorans Sphe3]
gismo_orf371	7.57528	6.16175	2.66388	Major Facilitator Superfamily transporter [Arthrobacter phenanthrenivorans Sphe3]
gismo_orf2538	8.38451	6.96745	2.67039	phosphate/sulfate permease [Arthrobacter phenanthrenivorans Sphe3]
gismo_orf154	9.79532	8.36988	2.68597	DNA/RNA helicase, superfamily II [Arthrobacter phenanthrenivorans Sphe3]
gismo_orf3563	3.41383	1.98136	2.69909	Pectate lyase/Amb allergen [Arthrobacter chlorophenolicus A6]
gismo_orf1838	4.83185	3.38719	2.72198	LysR family transcriptional regulator [Arthrobacter phenanthrenivorans Sphe3]
gismo_orf3585	4.68681	3.24072	2.72469	PLP-dependent enzyme, glutamate decarboxylase [Arthrobacter phenanthrenivorans Sphe3]
gismo_orf2278	6.11944	4.66097	2.74816	monooxygenase FAD-binding [Arthrobacter chlorophenolicus A6]
gismo_orf4115	6.68725	5.22318	2.75886	PaaK [Arthrobacter oxydans]
gismo_orf1897	9.987	8.51298	2.77796	NAD-specific glutamate dehydrogenase [Propionibacterium acnes 6609]
gismo_orf1191	4.46056	2.97113	2.80778	transglutaminase-like enzyme, predicted cysteine protease [Arthrobacter phenanthrenivorans Sphe3]
gismo_orf1666	8.96683	7.46607	2.82992	endothelin-converting enzyme [Arthrobacter phenanthrenivorans Sphe3]
gismo_orf2759	8.83033	7.3262	2.83653	permease [Arthrobacter phenanthrenivorans Sphe3]
gismo_orf2603	4.95428	3.43595	2.86459	---NA---
gismo_orf2194	4.39149	2.86862	2.87362	WD40 repeat, subgroup [Methylomicrobium album BG8]
gismo_orf3230	3.27578	1.74194	2.89556	hypothetical protein Asphe3_09790 [Arthrobacter phenanthrenivorans Sphe3]
gismo_orf1896	12.511	10.9679	2.91427	molecular chaperone DnaK [Arthrobacter sp. FB24]
gismo_orf1898	11.4593	9.91223	2.92233	GrpE protein [Arthrobacter chlorophenolicus A6]
gismo_orf529	7.37524	5.79674	2.9866	allophanate hydrolase [Arthrobacter phenanthrenivorans Sphe3]
gismo_orf2019	9.71806	8.13427	2.99755	glucose-methanol-choline oxidoreductase [Arthrobacter chlorophenolicus A6]
gismo_orf2305	6.2153	4.61383	3.03453	flavoprotein [Arthrobacter phenanthrenivorans Sphe3]
gismo_orf547	7.08434	5.45914	3.08484	hypothetical protein Asphe3_02970 [Arthrobacter phenanthrenivorans Sphe3]
gismo_orf2468	4.40112	2.76368	3.11112	oxidoreductase [Arthrobacter chlorophenolicus A6]
gismo_orf1819	10.1098	8.47177	3.11235	aldehyde dehydrogenase [Arthrobacter chlorophenolicus A6]
gismo_orf2018	9.80072	8.16052	3.11708	aldehyde dehydrogenase [Arthrobacter chlorophenolicus A6]
gismo_orf609	9.09129	7.43684	3.14805	Zn-dependent hydrolase, glyoxylase [Arthrobacter phenanthrenivorans Sphe3]
gismo_orf4114	6.25434	4.57498	3.20285	PaaJ [Arthrobacter oxydans]
gismo_orf4112	6.95446	5.26414	3.22728	PaaH [Arthrobacter oxydans]
gismo_orf2565	6.74793	5.00798	3.34023	hypothetical protein Achl_1732 [Arthrobacter chlorophenolicus A6]
gismo_orf695	3.57294	1.82316	3.36305	hypothetical protein Arth_0099 [Arthrobacter sp. FB24]
gismo_orf1380	7.32307	5.56687	3.37807	hypothetical protein Achl_1168 [Arthrobacter chlorophenolicus A6]
gismo_orf445	5.39631	3.6338	3.39287	ABC-type dipeptide/oligopeptide/nickel transport system, permease [Arthrobacter phenanthrenivorans Sphe3]
gismo_orf2816	9.0576	7.2724	3.44666	carboxypeptidase [Arthrobacter phenanthrenivorans Sphe3]
gismo_orf3439	9.86228	8.07013	3.4633	2-oxoacid dehydrogenase subunit E1 [Arthrobacter chlorophenolicus A6]
gismo_orf512	7.08736	5.29412	3.46592	HhH-GPD family protein [Arthrobacter chlorophenolicus A6]
gismo_orf3126	5.09714	3.29955	3.4764	hypothetical protein Asphe3_34090 [Arthrobacter phenanthrenivorans Sphe3]
gismo_orf1204	8.75215	6.95446	3.47663	sodium:dicarboxylate symporter [Arthrobacter chlorophenolicus A6]
gismo_orf4113	6.98238	5.15194	3.55646	phenylacetate-CoA oxygenase, PaaI subunit [Arthrobacter phenanthrenivorans Sphe3]
gismo_orf452	10.6815	8.82765	3.61462	trehalose synthase [Arthrobacter phenanthrenivorans Sphe3]
gismo_orf294	4.67698	2.80448	3.66166	Flp/Fap pilin component [Arthrobacter chlorophenolicus A6]
gismo_orf714	7.33757	5.45048	3.69889	hypothetical protein SACE_3935 [Saccharopolyspora erythraea NRRL 2338]
gismo_orf966	5.39227	3.4908	3.73594	membrane-associated lipoprotein involved in thiamine biosynthesis [Arthrobacter phenanthrenivorans Sphe3]
gismo_orf713	8.43954	6.52792	3.76232	putative mandelate racemase/muconate lactonizing enzyme [Arthrobacter ilicis]
gismo_orf3162	4.08154	2.1368	3.8497	family 1 extracellular solute-binding protein [Micromonospora sp. L5]
gismo_orf2567	4.24538	2.29183	3.87327	extracellular solute-binding domain-containing protein [Arthrobacter aurescens TC1]
gismo_orf533	6.35669	4.4026	3.87471	amino acid transporter [Arthrobacter phenanthrenivorans Sphe3]
gismo_orf827	6.96173	4.96144	4.0008	arabinose efflux permease family protein [Arthrobacter phenanthrenivorans Sphe3]
gismo_orf2324	8.89317	6.87311	4.05601	periplasmic binding protein [Arthrobacter chlorophenolicus A6]
gismo_orf3365	8.30569	6.2094	4.27609	Zn-dependent alcohol dehydrogenase [Arthrobacter phenanthrenivorans Sphe3]
gismo_orf2390	3.29563	1.0883	4.61822	ABC-type metal ion transporter, periplasmic component/surface adhesin [Arthrobacter phenanthrenivorans Sphe3]
gismo_orf2616	3.40942	1.18526	4.6724	small subunit of phenylpropionate dioxygenase [Arthrobacter phenanthrenivorans Sphe3]
gismo_orf2772	8.73045	6.49056	4.72361	choline/carnitine/betaine transporter [Arthrobacter chlorophenolicus A6]
gismo_orf1199	6.5932	4.34708	4.74405	acetyl-CoA carboxylase, carboxyltransferase component (subunits alpha and beta) [Arthrobacter phenanthrenivorans Sphe3]
gismo_orf711	7.10863	4.8447	4.803	putative short chain dehydrogenase [Arthrobacter ilicis]
gismo_orf982	10.1969	7.91638	4.85847	ABC transporter [Arthrobacter chlorophenolicus A6]
gismo_orf3591	10.5198	8.22047	4.92224	arabinose efflux permease family protein [Arthrobacter phenanthrenivorans Sphe3]
gismo_orf2980	4.18552	1.87157	4.97244	acyl-CoA dehydrogenase domain protein [Arthrobacter chlorophenolicus A6]
gismo_orf3536	3.6223	1.11467	5.68685	TetR family transcriptional regulator [Arthrobacter phenanthrenivorans Sphe3]
gismo_orf3586	4.4092	1.86951	5.81465	lysine/ornithine N-monooxygenase [Arthrobacter phenanthrenivorans Sphe3]
gismo_orf2325	6.6195	4.0285	6.02517	transporter permease [Arthrobacter chlorophenolicus A6]
gismo_orf4154	6.62919	3.97503	6.29481	siderophore-interacting protein [Arthrobacter phenanthrenivorans Sphe3]
gismo_orf2152	6.31325	3.56048	6.74011	---NA---
gm_orf648	8.10912	5.33405	6.84513	putative HHDD isomerase/OPET decarboxylase [Arthrobacter ilicis]
gismo_orf1379	7.83639	5.04706	6.9131	hypothetical protein Asphe3_11310 [Arthrobacter phenanthrenivorans Sphe3]
gismo_orf531	7.58142	4.74643	7.13539	hypothetical protein Asphe3_03120 [Arthrobacter phenanthrenivorans Sphe3]
gismo_orf340	5.71971	2.76479	7.75389	LuxR family transcriptional regulator [Arthrobacter phenanthrenivorans Sphe3]
gismo_orf2459	5.21105	2.22295	7.93428	carbohydrate ABC transporter substrate-binding protein, CUT1 family [Arthrobacter phenanthrenivorans Sphe3]
gismo_orf532	6.63029	3.55881	8.40639	hypothetical protein Asphe3_03110 [Arthrobacter phenanthrenivorans Sphe3]
gismo_orf754	10.6271	7.50261	8.72093	hypothetical protein Asphe3_00770 [Arthrobacter phenanthrenivorans Sphe3]
gismo_orf399	5.23314	2.05116	9.07557	lysophospholipase L1-like esterase [Arthrobacter phenanthrenivorans Sphe3]
gismo_orf2051	9.13102	5.94144	9.12346	ABC-type dipeptide/oligopeptide/nickel transport system, ATPase component [Arthrobacter phenanthrenivorans Sphe3]
gismo_orf3542	4.65171	1.2997	10.2107	ABC transporter inner membrane protein [Kineococcus radiotolerans SRS30216]
gismo_orf3366	4.3506	0.991501	10.261	---NA---
gismo_orf4095	4.41354	1.01651	10.5343	RNA polymerase sigma (70) factor [Arthrobacter aurescens TC1]
gismo_orf4150	9.11929	5.62279	11.2863	ABC-type Fe3+-hydroxamate transporter, periplasmic component [Arthrobacter phenanthrenivorans Sphe3]
gismo_orf530	6.09756	2.57215	11.5147	urea carboxylase [Arthrobacter phenanthrenivorans Sphe3]
gismo_orf3172	6.49536	2.93382	11.8068	hypothetical protein Achl_3350 [Arthrobacter chlorophenolicus A6]
gismo_orf2048	9.87747	6.11238	13.5958	ABC-type dipeptide/oligopeptide/nickel transport system, permease [Arthrobacter phenanthrenivorans Sphe3]
gismo_orf2608	5.58248	1.7076	14.6709	arabinose efflux permease [Arthrobacter phenanthrenivorans Sphe3]
gismo_orf2049	10.5239	6.1707	20.4382	ABC-type dipeptide transporter, periplasmic component [Arthrobacter phenanthrenivorans Sphe3]
gismo_orf1889	10.3045	5.78768	22.8935	GTPase, G3E family [Arthrobacter phenanthrenivorans Sphe3]
gismo_orf983	10.4884	5.22183	38.4941	Mn/Zn ABC transporter ATPase [Arthrobacter phenanthrenivorans Sphe3]
gismo_orf2052	8.73435	3.04233	51.6973	ABC-type dipeptide/oligopeptide/nickel transport system, ATPase component [Arthrobacter phenanthrenivorans Sphe3]
gismo_orf1888	10.3562	4.45749	59.6596	50S ribosomal protein L36 [Arthrobacter sp. FB24]
gismo_orf2050	7.60597	1.14854	87.8782	nitrate/nitrite transporter [Arthrobacter phenanthrenivorans Sphe3]
gismo_orf4167	14.3258	7.71759	97.5567	Ser/Thr protein phosphatase [Aeromicrobium marinum DSM 15272]
gismo_orf3270	13.2271	5.62723	193.998	glyoxalase/Bleomycin resistance protein/Dioxygenase superfamily [Arthrobacter phenanthrenivorans Sphe3]

## Sheet: 24h down-regulated
TargetID	H24	L24	Foldchange*	Description
gismo_orf3429	4.42043	10.0604	0.0200542	uricase (urate oxidase) [Arthrobacter phenanthrenivorans Sphe3]
gismo_orf1793	1.14137	5.53665	0.0475212	alkaline phosphatase [Arthrobacter sp. FB24]
gismo_orf2100	6.61396	10.5326	0.0661259	hypothetical protein Asphe3_00430 [Arthrobacter phenanthrenivorans Sphe3]
gismo_orf3626	6.51126	10.3119	0.0717629	hypothetical protein Asphe3_00430 [Arthrobacter phenanthrenivorans Sphe3]
gismo_orf3427	3.39378	6.8986	0.0880937	uracil-xanthine permease [Arthrobacter phenanthrenivorans Sphe3]
gismo_orf220	1.00645	4.41055	0.0944637	acetyl-CoA acetyltransferase [Arthrobacter phenanthrenivorans Sphe3]
gismo_orf3897	8.63058	12.0113	0.0960056	glyceraldehyde-3-phosphate dehydrogenase [Arthrobacter phenanthrenivorans Sphe3]
gismo_orf2322	6.42594	9.71806	0.102088	PTS system, mannitol-specific IIC component [Arthrobacter phenanthrenivorans Sphe3]
gismo_orf3657	1.17245	4.34016	0.111282	signal transduction histidine kinase [Arthrobacter phenanthrenivorans Sphe3]
gismo_orf1937	1.16933	4.23484	0.119451	2-keto-4-pentenoate hydratase/2-oxohepta-3-ene-1,7-dioic acid hydratase [Arthrobacter phenanthrenivorans Sphe3]
gismo_orf3183	1.96172	5.00056	0.12168	transcriptional regulator [Arthrobacter aurescens TC1]
gismo_orf791	5.43065	8.43332	0.124769	hypothetical protein Asphe3_00450 [Arthrobacter phenanthrenivorans Sphe3]
gismo_orf3625	3.24948	6.22892	0.126794	YihY family protein [Arthrobacter phenanthrenivorans Sphe3]
gismo_orf2315	8.63288	11.5986	0.128009	L-alanine dehydrogenase [Arthrobacter phenanthrenivorans Sphe3]
gismo_orf825	7.88162	10.8143	0.130969	nitrogen regulatory protein P-II [Arthrobacter phenanthrenivorans Sphe3]
gm_orf3962	1.54727	4.37968	0.140398	---NA---
gismo_orf2323	8.07287	10.9	0.140917	mannitol-1-phosphate 5-dehydrogenase [Arthrobacter chlorophenolicus A6]
gismo_orf219	2.51416	5.33216	0.141808	YbaK/prolyl-tRNA synthetase associated region [Arthrobacter chlorophenolicus A6]
gismo_orf501	5.31475	8.07881	0.147209	beta-glucosidase/6-phospho-beta-glucosidase/ beta-galactosidase [Microbacterium testaceum StLB037]
gismo_orf4205	8.5627	11.322	0.147692	aminoglycoside phosphotransferase [Arthrobacter chlorophenolicus A6]
gismo_orf3158	2.58349	5.32927	0.149087	hypothetical protein Asphe3_09340 [Arthrobacter phenanthrenivorans Sphe3]
gismo_orf4108	2.5945	5.33916	0.149202	hypothetical protein Asphe3_31050 [Arthrobacter phenanthrenivorans Sphe3]
gismo_orf3660	6.48183	9.20706	0.151225	response regulator with CheY-like receiver domain and winged-helix DNA-binding domain [Arthrobacter phenanthrenivorans Sphe3]
gismo_orf2664	4.15431	6.86841	0.152396	short-chain alcohol dehydrogenase [Arthrobacter phenanthrenivorans Sphe3]
gismo_orf891	4.78744	7.48797	0.153837	nicotinate-nucleotide pyrophosphorylase (carboxylating) [Arthrobacter phenanthrenivorans Sphe3]
gismo_orf164	3.72171	6.40217	0.155992	sugar ABC transporter permease [Microbacterium testaceum StLB037]
gismo_orf3918	1.63477	4.29882	0.157776	hypothetical protein Asphe3_17850 [Arthrobacter phenanthrenivorans Sphe3]
gismo_orf202	6.34824	9.00688	0.158369	6-phosphofructokinase [Arthrobacter phenanthrenivorans Sphe3]
gismo_orf166	3.03475	5.68239	0.159581	alpha amylase, catalytic region [Arthrobacter sp. FB24]
gismo_orf3555	8.07396	10.6107	0.172331	transglycosylase [Arthrobacter phenanthrenivorans Sphe3]
gismo_orf3966	1.33585	3.844	0.175781	type IIS restriction enzyme [Streptomyces sp. SPB78]
gismo_orf826	7.98892	10.4953	0.176001	ammonium transporter [Arthrobacter chlorophenolicus A6]
gismo_orf2487	6.94716	9.45093	0.176315	acetyltransferase (GNAT) family protein [Arthrobacter phenanthrenivorans Sphe3]
gismo_orf2319	7.20338	9.68284	0.179312	phosphoenolpyruvate--protein phosphotransferase [Arthrobacter phenanthrenivorans Sphe3]
gismo_orf2895	5.87764	8.35372	0.179732	hypothetical protein Achl_0743 [Arthrobacter chlorophenolicus A6]
gismo_orf92	4.58029	7.05174	0.18031	hypothetical protein Asphe3_29320 [Arthrobacter phenanthrenivorans Sphe3]
gismo_orf3873	1.21514	3.63041	0.187469	GntR family transcriptional regulator [Arthrobacter chlorophenolicus A6]
gismo_orf3383	7.06676	9.47491	0.188397	ammonium transporter [Arthrobacter chlorophenolicus A6]
gismo_orf2597	1.4532	3.85032	0.189843	extracellular solute-binding protein family 1 [Arthrobacter chlorophenolicus A6]
gismo_orf2321	6.23125	8.4848	0.209706	TetR family transcriptional regulator [Arthrobacter chlorophenolicus A6]
gismo_orf1442	2.5185	4.70781	0.219256	GntR family transcriptional regulator [Arthrobacter sp. FB24]
gismo_orf4124	4.5537	6.74283	0.219283	amino acid carrier protein [Arthrobacter phenanthrenivorans Sphe3]
gismo_orf2729	1.01842	3.18516	0.222713	glycosyltransferase [Arthrobacter phenanthrenivorans Sphe3]
gismo_orf2447	2.46711	4.62814	0.223596	extracellular solute-binding protein family 1 [Arthrobacter chlorophenolicus A6]
gismo_orf61	1.12818	3.28086	0.224894	glyoxalase/bleomycin resistance protein/dioxygenase [Arthrobacter sp. FB24]
gismo_orf502	5.60445	7.7564	0.225008	PTS system, beta-glucoside-specific, IIABC component [Actinomyces sp. oral taxon 170 str. F0386]
gismo_orf3685	5.98381	8.11414	0.228406	hypothetical protein Asphe3_07390 [Arthrobacter phenanthrenivorans Sphe3]
gismo_orf3134	4.26078	6.38608	0.229204	DNA-binding protein [Rhodococcus erythropolis SK121]
gismo_orf3260	1.63582	3.74794	0.231307	---NA---
gismo_orf2053	7.74448	9.82082	0.237114	hypothetical protein RHA1_ro07021 [Rhodococcus jostii RHA1]
gismo_orf3382	6.64886	8.72443	0.237242	PadR family transcriptional regulator [Arthrobacter phenanthrenivorans Sphe3]
gismo_orf3554	6.89009	8.96458	0.237419	hypothetical protein Asphe3_03980 [Arthrobacter phenanthrenivorans Sphe3]
gismo_orf2955	2.87546	4.94285	0.23859	metalloendopeptidase-like membrane protein [Arthrobacter phenanthrenivorans Sphe3]
gismo_orf163	3.6102	5.66366	0.240906	extracellular solute-binding domain-containing protein [Arthrobacter aurescens TC1]
gismo_orf599	5.38723	7.41226	0.245699	hypothetical protein Asphe3_02430 [Arthrobacter phenanthrenivorans Sphe3]
gismo_orf2282	5.52967	7.55303	0.245985	thioesterase superfamily protein [Arthrobacter sp. FB24]
gismo_orf705	1.33124	3.35282	0.246288	aldo/keto reductase [Kineococcus radiotolerans SRS30216]
gismo_orf1392	5.35276	7.33938	0.25233	transglycosylase [Arthrobacter chlorophenolicus A6]
gismo_orf508	2.83085	4.80532	0.254462	hypothetical protein Asphe3_03320 [Arthrobacter phenanthrenivorans Sphe3]
gismo_orf2781	3.69755	5.66184	0.256266	carbohydrate ABC transporter membrane protein 1, CUT1 family [Arthrobacter phenanthrenivorans Sphe3]
gismo_orf1388	4.94369	6.9074	0.256368	hypothetical protein Asphe3_11230 [Arthrobacter phenanthrenivorans Sphe3]
gismo_orf872	8.90048	10.8632	0.256545	acetolactate synthase, large subunit [Arthrobacter phenanthrenivorans Sphe3]
gismo_orf3527	11.2679	13.2271	0.257167	L-glutamine synthetase [Arthrobacter phenanthrenivorans Sphe3]
gismo_orf4411	5.00358	6.9603	0.257613	transposase IS116/IS110/IS902 family protein [Arthrobacter sp. FB24]
gismo_orf504	1.45102	3.39298	0.260263	hypothetical protein Achl_0359 [Arthrobacter chlorophenolicus A6]
gismo_orf2894	6.32211	8.25739	0.261469	phosphoenolpyruvate carboxylase [Arthrobacter phenanthrenivorans Sphe3]
gismo_orf3434	2.67379	4.58706	0.265491	xanthine dehydrogenase small subunit [Kocuria rhizophila DC2201]
gm_orf3280	3.73921	5.64544	0.266789	hypothetical protein Asphe3_04240 [Arthrobacter phenanthrenivorans Sphe3]
gismo_orf4120	3.3657	5.26255	0.26853	aspartate ammonia-lyase [Arthrobacter phenanthrenivorans Sphe3]
gismo_orf2354	6.13124	8.02095	0.269861	hypothetical protein Asphe3_31690 [Arthrobacter phenanthrenivorans Sphe3]
gismo_orf2860	4.2879	6.16474	0.272279	sugar phosphate isomerase/epimerase [Arthrobacter phenanthrenivorans Sphe3]
gismo_orf509	1.52406	3.3862	0.275068	hypothetical protein Achl_0344 [Arthrobacter chlorophenolicus A6]
gismo_orf3263	1.76508	3.61461	0.277484	ABC-type multidrug transporter, ATPase component [Arthrobacter phenanthrenivorans Sphe3]
gismo_orf292	3.14099	4.98792	0.277983	Flp pilus assembly protein TadG [Arthrobacter phenanthrenivorans Sphe3]
gismo_orf2522	5.8696	7.71108	0.279035	hypothetical protein Asphe3_33220 [Arthrobacter phenanthrenivorans Sphe3]
gismo_orf870	8.07881	9.91953	0.279182	ketol-acid reductoisomerase [Arthrobacter aurescens TC1]
gismo_orf3321	1.5664	3.40529	0.279537	ATP-dependent DNA helicase, RecQ family [Arthrobacter phenanthrenivorans Sphe3]
gismo_orf2783	2.01678	3.85472	0.279721	carbohydrate ABC transporter membrane protein 2, CUT1 family [Arthrobacter phenanthrenivorans Sphe3]
gismo_orf168	6.45707	8.29376	0.279963	aldo/keto reductase [Arthrobacter chlorophenolicus A6]
gismo_orf458	6.31524	8.14589	0.281138	urease accessory protein UreF [Arthrobacter sp. FB24]
gismo_orf2225	2.17272	3.99895	0.282001	universal stress protein UspA-like protein [Arthrobacter phenanthrenivorans Sphe3]
gismo_orf2863	5.66184	7.48039	0.283506	sugar phosphate isomerase/epimerase [Arthrobacter phenanthrenivorans Sphe3]
gismo_orf3624	6.03429	7.83951	0.286136	hypothetical protein Asphe3_04520 [Arthrobacter phenanthrenivorans Sphe3]
gismo_orf2046	5.61188	7.4169	0.286178	hypothetical protein Asphe3_35970 [Arthrobacter phenanthrenivorans Sphe3]
gismo_orf2218	6.41369	8.21822	0.286273	permease, DMT superfamily [Arthrobacter phenanthrenivorans Sphe3]
gismo_orf167	6.19729	7.99604	0.287422	glycosidase [Arthrobacter phenanthrenivorans Sphe3]
gismo_orf165	4.96144	6.76002	0.287457	ABC-type sugar transport system, permease component [Arthrobacter aurescens TC1]
gismo_orf4123	3.68249	5.47811	0.288048	GntR family transcriptional regulator [Arthrobacter phenanthrenivorans Sphe3]
gismo_orf2094	6.52222	8.31168	0.28928	cyclase/dehydrase [Arthrobacter chlorophenolicus A6]
gismo_orf2733	2.29268	4.08154	0.2894	NAD-dependent aldehyde dehydrogenase [Arthrobacter phenanthrenivorans Sphe3]
gismo_orf2547	4.8073	6.58911	0.29082	hypothetical protein Asphe3_17700 [Arthrobacter phenanthrenivorans Sphe3]
gismo_orf1443	3.26643	5.03167	0.294179	dehydrogenase of unknown specificity, short-chain alcohol dehydrogenase -like protein [Arthrobacter phenanthrenivorans Sphe3]
gismo_orf200	5.49344	7.25606	0.294712	acetyltransferase (GNAT) family protein [Arthrobacter phenanthrenivorans Sphe3]
gismo_orf87	6.18047	7.94273	0.294786	uroporphyrin-III C-methyltransferase [Arthrobacter chlorophenolicus A6]
gismo_orf3896	7.7564	9.51821	0.294878	phosphoglycerate kinase [Arthrobacter phenanthrenivorans Sphe3]
gismo_orf3619	6.29995	8.0517	0.296941	DNA-binding ferritin-like protein (oxidative damage protectant) [Arthrobacter phenanthrenivorans Sphe3]
gismo_orf2922	7.60959	9.35883	0.297458	hypothetical protein Asphe3_13250 [Arthrobacter phenanthrenivorans Sphe3]
gismo_orf461	4.81576	6.5478	0.301025	urease subunit beta [Arthrobacter phenanthrenivorans Sphe3]
gismo_orf1987	3.48648	5.18762	0.307543	carbohydrate ABC transporter membrane protein [Brachybacterium faecium DSM 4810]
gismo_orf3245	4.73771	6.43455	0.30846	amino acid carrier protein [Arthrobacter phenanthrenivorans Sphe3]
gismo_orf4193	6.77739	8.44984	0.313719	trehalose synthase [Arthrobacter phenanthrenivorans Sphe3]
gismo_orf4343	4.27408	5.93827	0.315522	hypothetical protein Isova_1117 [Isoptericola variabilis 225]
gismo_orf4289	8.35873	10.0155	0.317153	transglycosylase family protein [Arthrobacter phenanthrenivorans Sphe3]
gismo_orf2309	2.4078	4.06371	0.317338	ABC-type dipeptide/oligopeptide/nickel transport system, permease [Arthrobacter phenanthrenivorans Sphe3]
gismo_orf1790	2.14986	3.80163	0.31825	---NA---
gismo_orf1959	1.83794	3.48567	0.319141	glutamine synthetaseII [Arthrobacter chlorophenolicus A6]
gismo_orf3073	6.50398	8.14854	0.319845	hypothetical protein Asphe3_14650 [Arthrobacter phenanthrenivorans Sphe3]
gismo_orf3154	2.39749	4.03731	0.320898	hypothetical protein CMM_2845 [Clavibacter michiganensis subsp. michiganensis NCPPB 382]
gismo_orf3395	2.43683	4.07436	0.321406	hypothetical protein Asphe3_16780 [Arthrobacter phenanthrenivorans Sphe3]
gismo_orf2520	3.53031	5.1665	0.321704	ABC-type multidrug transporter, ATPase and permease [Arthrobacter phenanthrenivorans Sphe3]
gismo_orf2519	3.26529	4.89049	0.324164	ABC-type multidrug transporter, ATPase and permease [Arthrobacter phenanthrenivorans Sphe3]
gismo_orf2890	1.91944	3.5272	0.328107	acyl-CoA dehydrogenase [Arthrobacter phenanthrenivorans Sphe3]
gismo_orf305	3.12928	4.73397	0.328807	large conductance mechanosensitive channel protein [Arthrobacter chlorophenolicus A6]
gismo_orf3661	6.53441	8.13875	0.328886	phosphohistidine phosphatase, SixA [Arthrobacter chlorophenolicus A6]
gismo_orf2732	4.38673	5.98256	0.330832	short-chain alcohol dehydrogenase [Arthrobacter phenanthrenivorans Sphe3]
gismo_orf819	3.41606	5.00594	0.332197	hydroxymethylpyrimidine synthase [Arthrobacter phenanthrenivorans Sphe3]
gismo_orf3763	3.43323	5.02076	0.332741	hypothetical protein Achl_0904 [Arthrobacter chlorophenolicus A6]
gismo_orf2370	5.09221	6.67833	0.333068	AO11 [Arthrobacter oxydans]
gismo_orf1252	7.79477	9.37711	0.33394	hypothetical protein Asphe3_12390 [Arthrobacter phenanthrenivorans Sphe3]
gismo_orf706	2.23543	3.81715	0.334083	putative xylitol oxidase [marine actinobacterium PHSC20C1]
gismo_orf4211	2.07494	3.64775	0.336152	nitrate/nitrite transporter [Arthrobacter phenanthrenivorans Sphe3]
gismo_orf587	5.31644	6.86016	0.343002	GAF domain-containing protein [Arthrobacter phenanthrenivorans Sphe3]
gismo_orf2058	4.15573	5.69419	0.344252	hypothetical protein Asphe3_35860 [Arthrobacter phenanthrenivorans Sphe3]
gismo_orf2793	5.07944	6.61766	0.344309	transcriptional regulator [Arthrobacter phenanthrenivorans Sphe3]
gismo_orf871	6.64712	8.18026	0.345525	acetolactate synthase 3 regulatory subunit [Arthrobacter aurescens TC1]
gismo_orf500	3.76579	5.28921	0.347861	hypothetical protein HMPREF9003_1058 [Bifidobacterium dentium JCVIHMP022]
gismo_orf3712	1.803	3.32234	0.348845	---NA---
gm_orf3748	5.72097	7.2389	0.349185	---NA---
gismo_orf4313	4.3114	5.82852	0.349381	hypothetical protein Asphe3_31220 [Arthrobacter phenanthrenivorans Sphe3]
gismo_orf894	6.08134	7.59714	0.349702	quinolinate synthetase A [Arthrobacter phenanthrenivorans Sphe3]
gm_orf1389	7.08576	8.59931	0.350247	hypothetical protein Asphe3_20730 [Arthrobacter phenanthrenivorans Sphe3]
gismo_orf642	4.71093	6.2222	0.350802	xylanase/chitin deacetylase [Arthrobacter phenanthrenivorans Sphe3]
gismo_orf2734	3.0747	4.58295	0.351537	D-alpha,beta-D-heptose 7-phosphate 1-kinase; D-beta-D-heptose 1-phosphate adenylyltransferase [Arthrobacter phenanthrenivorans Sphe3]
gismo_orf2779	3.72334	5.22688	0.352686	glycosidase [Arthrobacter phenanthrenivorans Sphe3]
gismo_orf719	2.11021	3.61274	0.352933	lyase [Paenibacillus mucilaginosus KNP414]
gismo_orf2526	2.89666	4.39606	0.353701	molybdopterin oxidoreductase [Arthrobacter aurescens TC1]
gismo_orf3417	6.52472	8.02273	0.354042	hypothetical protein Asphe3_33560 [Arthrobacter phenanthrenivorans Sphe3]
gismo_orf3083	3.27084	4.76564	0.35483	---NA---
gismo_orf865	5.05844	6.5457	0.356688	3-isopropylmalate dehydrogenase [Arthrobacter chlorophenolicus A6]
gismo_orf2031	2.45054	3.93434	0.357547	carbohydrate ABC transporter ATP-binding protein, CUT1 family [Arthrobacter phenanthrenivorans Sphe3]
gismo_orf2253	3.48226	4.96397	0.358064	3-oxoadipate CoA-transferase subunit alpha [Arthrobacter phenanthrenivorans Sphe3]
gismo_orf3266	4.48999	5.97036	0.358396	SnoaL-like polyketide cyclase [Arthrobacter phenanthrenivorans Sphe3]
gismo_orf1167	1.97881	3.45308	0.359916	imidazolonepropionase [Arthrobacter phenanthrenivorans Sphe3]
gismo_orf1862	3.88487	5.35407	0.361183	hypothetical protein Asphe3_37160 [Arthrobacter phenanthrenivorans Sphe3]
gismo_orf1949	3.39608	4.86528	0.361184	heparinase II/III family protein [Arthrobacter chlorophenolicus A6]
gismo_orf1966	5.678	7.1453	0.361659	ammonium transporter [Arthrobacter phenanthrenivorans Sphe3]
gismo_orf1375	3.65366	5.11316	0.363618	catalase [Arthrobacter phenanthrenivorans Sphe3]
gismo_orf102	2.7492	4.20201	0.36531	hypothetical protein Achl_2791 [Arthrobacter chlorophenolicus A6]
gismo_orf3419	6.33404	7.78399	0.366035	hypothetical protein Asphe3_33540 [Arthrobacter phenanthrenivorans Sphe3]
gismo_orf2355	4.50496	5.94765	0.36788	NAD(FAD)-dependent dehydrogenase [Arthrobacter phenanthrenivorans Sphe3]
gismo_orf4371	1.83913	3.27529	0.36955	gamma-glutamyltransferase 1 [Arthrobacter phenanthrenivorans Sphe3]
gismo_orf3963	4.75212	6.18802	0.369617	hypothetical protein COPEUT_00735 [Coprococcus eutactus ATCC 27759]
gismo_orf2761	4.60593	6.04181	0.369623	FAD binding protein [Arthrobacter phenanthrenivorans Sphe3]
gismo_orf2420	5.49736	6.92525	0.371674	HAD-superfamily subfamily IB hydrolase, TIGR01490 [Arthrobacter phenanthrenivorans Sphe3]
gismo_orf1311	2.78761	4.21247	0.372456	amino acid/amide ABC transporter ATP-binding protein 2, HAAT family [Arthrobacter phenanthrenivorans Sphe3]
gismo_orf1569	8.44443	9.85838	0.375282	chorismate mutase [Arthrobacter phenanthrenivorans Sphe3]
gismo_orf631	2.28103	3.688	0.377104	molybdenum cofactor biosynthesis protein [Rothia mucilaginosa DY-18]
gismo_orf2217	8.96458	10.3696	0.377618	hypothetical protein Asphe3_39170 [Arthrobacter phenanthrenivorans Sphe3]
gismo_orf2723	7.13252	8.53418	0.378494	hypothetical protein Achl_0563 [Arthrobacter chlorophenolicus A6]
gm_orf3459	4.14003	5.53504	0.380243	hypothetical protein Asphe3_07920 [Arthrobacter phenanthrenivorans Sphe3]
gismo_orf1905	4.9112	6.30592	0.380318	ABC branched-chain amino acid transporter, ATP-binding component [Rhodococcus jostii RHA1]
gismo_orf2472	3.98987	5.38165	0.381094	ArsR family transcriptional regulator [Arthrobacter phenanthrenivorans Sphe3]
gismo_orf3621	5.25538	6.64579	0.381457	LmbE family protein [Arthrobacter chlorophenolicus A6]
gm_orf2501	6.08783	7.47674	0.381852	hypothetical protein Asphe3_04810 [Arthrobacter phenanthrenivorans Sphe3]
gismo_orf2087	3.66112	5.04425	0.383386	hypothetical protein Asphe3_35540 [Arthrobacter phenanthrenivorans Sphe3]
gismo_orf3957	2.42209	3.80482	0.383493	hypothetical protein Metme_4417 [Methylomonas methanica MC09]
gismo_orf4287	5.80608	7.18841	0.383598	hypothetical protein Asphe3_09150 [Arthrobacter phenanthrenivorans Sphe3]
gismo_orf3581	5.09079	6.47104	0.384154	hypothetical protein Asphe3_04160 [Arthrobacter phenanthrenivorans Sphe3]
gm_orf520	8.83924	10.2149	0.385388	hypothetical protein Achl_0278 [Arthrobacter chlorophenolicus A6]
gismo_orf1945	2.33473	3.70726	0.386213	ABC transporter permease [Arthrobacter chlorophenolicus A6]
gismo_orf4194	8.49411	9.86636	0.386288	alpha-1,4-glucan:alpha-1,4-glucan 6-glycosyltransferase [Arthrobacter phenanthrenivorans Sphe3]
gismo_orf457	7.57329	8.94505	0.386421	urease accessory protein UreG [Arthrobacter sp. FB24]
gismo_orf892	5.72269	7.08576	0.388756	L-aspartate oxidase [Arthrobacter aurescens TC1]
gismo_orf4166	4.56808	5.92964	0.38916	hypothetical protein Sked_19240 [Sanguibacter keddieii DSM 10542]
gismo_orf2231	7.1793	8.53196	0.391569	hypothetical protein Asphe3_39040 [Arthrobacter phenanthrenivorans Sphe3]
gismo_orf2951	2.11654	3.46747	0.39204	hypothetical protein nfa12540 [Nocardia farcinica IFM 10152]
gismo_orf1310	3.16799	4.51713	0.392524	amino acid/amide ABC transporter ATP-binding protein 1, HAAT family [Arthrobacter phenanthrenivorans Sphe3]
gismo_orf3105	2.21949	3.56458	0.393631	aminomethyltransferase [Arthrobacter phenanthrenivorans Sphe3]
gismo_orf2782	4.32145	5.66505	0.394036	binding-protein-dependent transporters inner membrane component [Arthrobacter chlorophenolicus A6]
gismo_orf2780	4.39006	5.73329	0.394139	carbohydrate ABC transporter substrate-binding protein, CUT1 family [Arthrobacter phenanthrenivorans Sphe3]
gismo_orf2670	6.24802	7.58969	0.394563	ATPase component of various ABC-type transporters with duplicated ATPase domain [Arthrobacter phenanthrenivorans Sphe3]
gismo_orf459	5.9501	7.29167	0.394591	urease accessory protein UreE [Arthrobacter phenanthrenivorans Sphe3]
gismo_orf3799	9.73573	11.0618	0.398855	carbohydrate ABC transporter ATP-binding protein, CUT1 family [Arthrobacter phenanthrenivorans Sphe3]
gismo_orf537	9.96277	11.2886	0.398928	PfpI family intracellular peptidase [Arthrobacter aurescens TC1]
gismo_orf171	2.55005	3.87533	0.399072	hypothetical protein Asphe3_28730 [Arthrobacter phenanthrenivorans Sphe3]
gismo_orf479	6.87525	8.20012	0.399185	hypothetical protein Asphe3_03560 [Arthrobacter phenanthrenivorans Sphe3]
gismo_orf2968	1.97629	3.30096	0.399241	membrane protein [Arthrobacter phenanthrenivorans Sphe3]
gismo_orf1331	6.36894	7.69278	0.399471	hypothetical protein Asphe3_11690 [Arthrobacter phenanthrenivorans Sphe3]
gismo_orf3257	4.07436	5.39311	0.400882	CBS domain-containing protein [Arthrobacter phenanthrenivorans Sphe3]
gismo_orf4407	2.81606	4.13463	0.400933	---NA---
gismo_orf1541	2.66708	3.9855	0.400973	amino acid transporter [Arthrobacter phenanthrenivorans Sphe3]
gismo_orf3936	2.96802	4.28297	0.40194	Hpt domain-containing protein [Arthrobacter phenanthrenivorans Sphe3]
gismo_orf3658	4.8871	6.20125	0.402165	response regulator with CheY-like receiver domain and winged-helix DNA-binding domain [Arthrobacter phenanthrenivorans Sphe3]
gismo_orf1570	4.40708	5.72097	0.402236	hypothetical protein Asphe3_20510 [Arthrobacter phenanthrenivorans Sphe3]
gismo_orf3072	7.78399	9.09696	0.402492	rRNA methylase [Arthrobacter phenanthrenivorans Sphe3]
gismo_orf3894	8.18511	9.49555	0.403197	protein-export membrane protein SecG [Arthrobacter arilaitensis Re117]
gismo_orf1368	7.62201	8.93178	0.403385	monosaccharide ABC transporter substrate-binding protein, CUT2 family [Arthrobacter phenanthrenivorans Sphe3]
gm_orf3934	3.99343	5.30223	0.403656	---NA---
gismo_orf2308	1.78906	3.09569	0.404264	---NA---
gismo_orf3460	3.61274	4.91639	0.405098	Na+/H+ dicarboxylate symporter [Arthrobacter phenanthrenivorans Sphe3]
gismo_orf4061	3.58848	4.89137	0.405315	transcriptional regulator [Arthrobacter phenanthrenivorans Sphe3]
gismo_orf2795	2.08569	3.38551	0.406178	transcriptional regulator [Arthrobacter phenanthrenivorans Sphe3]
gismo_orf3641	2.70312	3.99593	0.408156	major facilitator transporter [Arthrobacter sp. FB24]
gismo_orf91	6.70335	7.99075	0.409689	hypothetical protein Asphe3_29330 [Arthrobacter phenanthrenivorans Sphe3]
gismo_orf1550	7.25778	8.54404	0.410011	dehydrogenase of unknown specificity, short-chain alcohol dehydrogenase -like protein [Arthrobacter phenanthrenivorans Sphe3]
gismo_orf451	6.34726	7.63133	0.410633	hypothetical protein Achl_0414 [Arthrobacter chlorophenolicus A6]
gismo_orf2477	4.9656	6.24967	0.410636	pyrroline-5-carboxylate reductase [Arthrobacter chlorophenolicus A6]
gismo_orf4107	4.21118	5.49344	0.411152	two component transcriptional regulator, winged helix family [Arthrobacter chlorophenolicus A6]
gismo_orf3985	5.22688	6.50612	0.412013	transposase IS3/IS911 family protein [Arthrobacter chlorophenolicus A6]
gismo_orf890	4.73115	6.00903	0.412401	cysteine desulfurase family protein [Arthrobacter phenanthrenivorans Sphe3]
gismo_orf3617	4.63088	5.90746	0.412773	hypothetical protein Asphe3_04480 [Arthrobacter phenanthrenivorans Sphe3]
gismo_orf1370	4.04455	5.3156	0.414358	dehydrogenase [Arthrobacter phenanthrenivorans Sphe3]
gismo_orf1222	8.53023	9.79532	0.416073	assimilatory nitrite reductase (NAD(P)H) small subunit [Arthrobacter phenanthrenivorans Sphe3]
gismo_orf1824	5.65254	6.91748	0.416118	intracellular protease/amidase [Arthrobacter phenanthrenivorans Sphe3]
gismo_orf2788	3.91972	5.18401	0.416305	methylmalonate-semialdehyde dehydrogenase (acylating) [Arthrobacter phenanthrenivorans Sphe3]
gismo_orf2972	3.53815	4.80083	0.41677	pyruvate/2-oxoglutarate dehydrogenase complex, dehydrogenase component subunit alpha [Arthrobacter phenanthrenivorans Sphe3]
gismo_orf1142	4.2405	5.50266	0.41692	DnaJ-class molecular chaperone with C-terminal Zn finger domain [Arthrobacter phenanthrenivorans Sphe3]
gismo_orf1063	6.77915	8.02894	0.420509	gp63 [Mycobacterium phage Che8]
gismo_orf161	5.44152	6.69064	0.420705	ROK family transcriptional regulator [Arthrobacter aurescens TC1]
gismo_orf2229	7.65156	8.90048	0.420761	hypothetical protein Asphe3_39060 [Arthrobacter phenanthrenivorans Sphe3]
gismo_orf3895	7.97771	9.22622	0.420882	triose-phosphate isomerase [Arthrobacter chlorophenolicus A6]
gismo_orf800	5.94936	7.19693	0.421156	hypothetical protein AAur_2439 [Arthrobacter aurescens TC1]
gismo_orf3129	2.64572	3.88176	0.424537	putative oxidoreductase (related to aryl-alcohol dehydrogenases) [Streptomyces ambofaciens ATCC 23877]
gismo_orf2106	8.16371	9.39922	0.424692	hypothetical protein Asphe3_00350 [Arthrobacter phenanthrenivorans Sphe3]
gismo_orf1903	4.7513	5.9863	0.424843	ABC transporter permease protein [Rhodococcus erythropolis PR4]
gismo_orf811	10.2009	11.4336	0.425532	50S ribosomal protein L19 [Arthrobacter aurescens TC1]
gm_orf1320	2.39237	3.62032	0.426924	---NA---
gismo_orf1217	3.82207	5.04838	0.427409	flavodoxin [Arthrobacter phenanthrenivorans Sphe3]
gismo_orf1060	6.41179	7.63285	0.428968	conserved hypothetical protein [Micrococcus luteus SK58]
gismo_orf2437	3.50003	4.72094	0.429013	hypothetical protein Asphe3_32420 [Arthrobacter phenanthrenivorans Sphe3]
gismo_orf630	4.9468	6.16268	0.430509	GntR family transcriptional regulator [Arthrobacter phenanthrenivorans Sphe3]
gismo_orf3068	5.10807	6.32395	0.430512	hypothetical protein Achl_1479 [Arthrobacter chlorophenolicus A6]
gismo_orf3616	5.98545	7.20085	0.430653	transcriptional regulator [Arthrobacter phenanthrenivorans Sphe3]
gismo_orf2818	6.8533	8.06802	0.430859	hypothetical protein Asphe3_05550 [Arthrobacter phenanthrenivorans Sphe3]
gismo_orf2076	2.8392	4.05385	0.430878	hypothetical protein Achl_3431 [Arthrobacter chlorophenolicus A6]
gismo_orf1766	3.67471	4.8891	0.430954	RNA polymerase, sigma-24 subunit, ECF subfamily [Streptomyces cf. griseus XylebKG-1]
gismo_orf2622	9.31014	10.5239	0.431146	glutamate synthase (NADH) small subunit [Arthrobacter phenanthrenivorans Sphe3]
gismo_orf3028	4.43437	5.6468	0.431542	molybdopterin converting factor, small subunit [Arthrobacter phenanthrenivorans Sphe3]
gismo_orf3764	2.49619	3.70832	0.431631	hypothetical protein Achl_0903 [Arthrobacter chlorophenolicus A6]
gismo_orf456	6.38974	7.60151	0.431738	Urease accessory protein UreD [Arthrobacter chlorophenolicus A6]
gismo_orf3713	4.11269	5.32299	0.432178	---NA---
gismo_orf2349	3.72802	4.93045	0.434542	hypothetical protein ROP_55000 [Rhodococcus opacus B4]
gismo_orf4192	8.0644	9.25985	0.436648	glycosidase [Arthrobacter phenanthrenivorans Sphe3]
gismo_orf2713	6.53933	7.73315	0.437145	hypothetical protein Asphe3_15860 [Arthrobacter phenanthrenivorans Sphe3]
gismo_orf2906	8.12351	9.31538	0.437735	hypothetical protein Asphe3_06600 [Arthrobacter phenanthrenivorans Sphe3]
gismo_orf2351	6.64065	7.8323	0.437802	putative peptidoglycan bound protein [Arthrobacter sp. FB24]
gismo_orf424	6.44465	7.63406	0.438483	twin arginine-targeting protein translocase TatB [Arthrobacter phenanthrenivorans Sphe3]
gismo_orf3691	5.46021	6.64886	0.438713	hypothetical protein Asphe3_07450 [Arthrobacter phenanthrenivorans Sphe3]
gismo_orf3955	2.87074	4.05311	0.440626	hypothetical protein Achl_2104 [Arthrobacter chlorophenolicus A6]
gismo_orf1247	3.9888	5.17026	0.440907	TetR family transcriptional regulator [Arthrobacter phenanthrenivorans Sphe3]
gismo_orf3788	10.6015	11.7764	0.44291	DNA-binding ferritin-like protein (oxidative damage protectant) [Arthrobacter phenanthrenivorans Sphe3]
gismo_orf938	6.923	8.09755	0.443021	cold-shock DNA-binding protein family protein [Arthrobacter sp. FB24]
gismo_orf4073	3.74853	4.92243	0.44322	hypothetical protein Asphe3_08980 [Arthrobacter phenanthrenivorans Sphe3]
gismo_orf2228	7.34481	8.51517	0.44431	hypothetical protein Asphe3_39070 [Arthrobacter phenanthrenivorans Sphe3]
gismo_orf2859	5.85469	7.02057	0.445691	GCN5-related N-acetyltransferase [Arthrobacter chlorophenolicus A6]
gismo_orf2631	8.43123	9.59613	0.445993	phosphoribosyl-AMP cyclohydrolase [Arthrobacter phenanthrenivorans Sphe3]
gismo_orf1168	4.9324	6.09499	0.446711	glycine/D-amino acid oxidase deaminating [Arthrobacter phenanthrenivorans Sphe3]
gismo_orf4022	6.40852	7.56999	0.447059	hypothetical protein Asphe3_21390 [Arthrobacter phenanthrenivorans Sphe3]
gismo_orf4293	6.50921	7.67051	0.447107	hypothetical protein Asphe3_09190 [Arthrobacter phenanthrenivorans Sphe3]
gismo_orf3962	6.01882	7.1793	0.447364	Resolvase domain protein [Arthrobacter chlorophenolicus A6]
gismo_orf3802	5.01408	6.16895	0.449108	hypothetical protein Asphe3_07810 [Arthrobacter phenanthrenivorans Sphe3]
gismo_orf3825	6.28357	7.43842	0.449114	ATP-dependent Clp protease ATP-binding subunit ClpX [Arthrobacter phenanthrenivorans Sphe3]
gm_orf3641	4.9505	6.10472	0.44931	---NA---
gismo_orf2823	4.9286	6.08231	0.449469	hypothetical protein Asphe3_05600 [Arthrobacter phenanthrenivorans Sphe3]
gismo_orf1067	7.26572	8.41798	0.44992	parB-like partition protein [Cellvibrio gilvus ATCC 13127]
gismo_orf2141	5.96505	7.11551	0.450484	chromosomal replication initiator protein DnaA [Arthrobacter phenanthrenivorans Sphe3]
gismo_orf2743	4.77211	5.91943	0.451465	hypothetical protein Asphe3_30400 [Arthrobacter phenanthrenivorans Sphe3]
gismo_orf3315	3.31412	4.46056	0.451738	ArsR family transcriptional regulator [Arthrobacter chlorophenolicus A6]
gismo_orf1371	3.05287	4.19473	0.453177	hypothetical protein Asphe3_11370 [Arthrobacter phenanthrenivorans Sphe3]
gm_orf3376	6.20293	7.33652	0.455782	---NA---
gismo_orf2549	2.73097	3.86275	0.456354	hypothetical protein Asphe3_17680 [Arthrobacter phenanthrenivorans Sphe3]
gismo_orf3580	4.38154	5.51316	0.456401	acetyltransferase [Arthrobacter phenanthrenivorans Sphe3]
gismo_orf3330	4.55969	5.678	0.46063	hypothetical protein Asphe3_34170 [Arthrobacter phenanthrenivorans Sphe3]
gismo_orf4075	4.88832	6.00632	0.460735	flavin-nucleotide-binding protein [Arthrobacter phenanthrenivorans Sphe3]
gismo_orf577	5.58331	6.69841	0.461661	hypothetical protein Asphe3_02670 [Arthrobacter phenanthrenivorans Sphe3]
gismo_orf1366	5.70593	6.81726	0.462867	monosaccharide ABC transporter ATP-binding protein, CUT2 family [Arthrobacter phenanthrenivorans Sphe3]
gismo_orf1365	4.90939	6.02007	0.463076	transcriptional regulator/sugar kinase [Arthrobacter phenanthrenivorans Sphe3]
gismo_orf3200	2.64445	3.75329	0.463669	flavin reductase domain protein FMN-binding [Arthrobacter chlorophenolicus A6]
gismo_orf1022	4.35569	5.46021	0.465055	---NA---
gismo_orf2799	9.88878	10.9855	0.467565	cold-shock DNA-binding domain protein [Arthrobacter chlorophenolicus A6]
gismo_orf3618	3.79318	4.88832	0.46809	O-methyltransferase [Arthrobacter phenanthrenivorans Sphe3]
gismo_orf231	9.19508	10.29	0.468163	SSU ribosomal protein S10P [Renibacterium salmoninarum ATCC 33209]
gismo_orf471	2.66849	3.76301	0.468292	hypothetical protein Asphe3_03630 [Arthrobacter phenanthrenivorans Sphe3]
gismo_orf3392	9.64417	10.7377	0.468608	fatty acid desaturase [Arthrobacter phenanthrenivorans Sphe3]
gismo_orf1478	6.33486	7.42574	0.469475	hypothetical protein Asphe3_10750 [Arthrobacter phenanthrenivorans Sphe3]
gismo_orf378	4.64094	5.73145	0.469594	putative ABC transporter ATP-binding protein [Streptomyces sp. Tu6071]
gismo_orf3622	4.55113	5.63893	0.470481	glycosyl transferase family protein [Arthrobacter sp. FB24]
gismo_orf2883	5.63992	6.72487	0.471406	hypothetical protein Asphe3_06260 [Arthrobacter phenanthrenivorans Sphe3]
gismo_orf393	2.95029	4.03406	0.471794	deoxyribodipyrimidine photolyase-related protein [Arthrobacter chlorophenolicus A6]
gismo_orf3391	7.50786	8.5846	0.474101	oxidoreductase FAD/NAD(P)-binding domain protein [Arthrobacter chlorophenolicus A6]
gismo_orf1755	2.62113	3.69755	0.474203	hypothetical protein Asphe3_18690 [Arthrobacter phenanthrenivorans Sphe3]
gismo_orf4400	12.9397	14.0126	0.475364	hypothetical protein NBCG_05699 [Nocardioidaceae bacterium Broad-1]
gismo_orf975	6.96469	8.03736	0.47544	HIT family hydrolase, diadenosine tetraphosphate hydrolase [Arthrobacter phenanthrenivorans Sphe3]
gismo_orf2778	5.56368	6.63582	0.475612	hypothetical protein Asphe3_05130 [Arthrobacter phenanthrenivorans Sphe3]
gismo_orf3994	3.94746	5.01679	0.476539	carbohydrate ABC transporter substrate-binding protein, CUT1 family [Arthrobacter phenanthrenivorans Sphe3]
gismo_orf3600	6.23854	7.30772	0.476591	hypothetical protein Asphe3_04320 [Arthrobacter phenanthrenivorans Sphe3]
gismo_orf2523	4.64914	5.71604	0.477345	XRE family transcriptional regulator [Arthrobacter chlorophenolicus A6]
gismo_orf1153	7.54468	8.60629	0.479096	phage shock protein A, PspA [Arthrobacter phenanthrenivorans Sphe3]
gismo_orf1907	3.84536	4.90445	0.479937	hypothetical protein Asphe3_36700 [Arthrobacter phenanthrenivorans Sphe3]
gm_orf1800	5.77218	6.82611	0.481654	DNA gyrase subunit A [Arthrobacter sp. FB24]
gismo_orf499	4.0929	5.1419	0.483302	bglr [Bifidobacterium longum subsp. longum BBMN68]
gismo_orf123	6.98968	8.03535	0.484421	CBS domain-containing protein [Arthrobacter phenanthrenivorans Sphe3]
gismo_orf2423	10.0915	11.1363	0.484697	DNA-binding protein, excisionase family [Arthrobacter phenanthrenivorans Sphe3]
gismo_orf4031	4.48182	5.52173	0.486358	hypothetical protein Asphe3_21310 [Arthrobacter phenanthrenivorans Sphe3]
gismo_orf3952	3.93772	4.97675	0.486655	excisionase family protein [Arthrobacter aurescens TC1]
gismo_orf2510	4.99043	6.02442	0.48836	3-dehydroquinate dehydratase [Arthrobacter chlorophenolicus A6]
gismo_orf1066	5.59599	6.62853	0.488847	---NA---
gismo_orf3727	5.02287	6.0466	0.491843	putative hydrolase [Rothia mucilaginosa DY-18]
gismo_orf3509	8.98799	10.0087	0.492882	hypothetical protein Asphe3_15580 [Arthrobacter phenanthrenivorans Sphe3]
gismo_orf1062	7.89098	8.91119	0.493045	DNA polymerase III, beta subunit [Arthrobacter aurescens TC1]
gismo_orf1536	5.76576	6.78183	0.49446	hypothetical protein Asphe3_20770 [Arthrobacter phenanthrenivorans Sphe3]
gismo_orf4074	8.76597	9.78068	0.494926	T/G mismatch-specific endonuclease [Arthrobacter phenanthrenivorans Sphe3]
gismo_orf805	4.91639	5.92882	0.495711	hypothetical protein Arth_2475 [Arthrobacter sp. FB24]
gismo_orf4020	7.09684	8.1072	0.496422	hypothetical protein Arth_1953 [Arthrobacter sp. FB24]
gismo_orf1904	5.32064	6.32903	0.497103	putative ABC transporter ATP-binding protein [Nocardia farcinica IFM 10152]
gismo_orf1269	7.79063	8.79618	0.498079	hypothetical protein Asphe3_12230 [Arthrobacter phenanthrenivorans Sphe3]
gismo_orf366	2.60185	3.60722	0.498141	abortive infection protein [Chloroflexus aggregans DSM 9485]
gismo_orf3027	5.31317	6.31829	0.498228	hypothetical protein Asphe3_02300 [Arthrobacter phenanthrenivorans Sphe3]

## Sheet: 36h up-regulated
TargetID	H36	L36	Foldchange*	Description
gismo_orf2848	4.56438	3.56393	2.00062	glutathione peroxidase [Arthrobacter phenanthrenivorans Sphe3]
gismo_orf775	4.2389	3.23571	2.00443	binding-protein-dependent transport systems inner membrane component [Jonesia denitrificans DSM 20603]
gismo_orf4189	6.17383	5.17026	2.00496	hypothetical protein Asphe3_07720 [Arthrobacter phenanthrenivorans Sphe3]
gismo_orf2159	7.68808	6.68177	2.00877	tRNA adenylyltransferase [Arthrobacter phenanthrenivorans Sphe3]
gismo_orf726	6.21069	5.20233	2.01163	LysR family transcriptional regulator [Arthrobacter phenanthrenivorans Sphe3]
gismo_orf410	8.48051	7.46977	2.01494	tetrahydrodipicolinate N-succinyltransferase [Arthrobacter phenanthrenivorans Sphe3]
gismo_orf370	5.20233	4.18682	2.02162	AsnC family transcriptional regulator [Arthrobacter phenanthrenivorans Sphe3]
gismo_orf772	7.59577	6.57941	2.02281	hypothetical protein CMM_0310 [Clavibacter michiganensis subsp. michiganensis NCPPB 382]
gismo_orf1797	5.43859	4.41756	2.02937	ABC-type cobalt transporter, ATPase component [Arthrobacter phenanthrenivorans Sphe3]
gismo_orf2970	5.16766	4.14299	2.03449	hypothetical protein Asphe3_13700 [Arthrobacter phenanthrenivorans Sphe3]
gismo_orf1096	4.47081	3.43955	2.04381	hypothetical protein RSal33209_1613 [Renibacterium salmoninarum ATCC 33209]
gismo_orf1856	7.12638	6.09164	2.04875	NADH-ubiquinone oxidoreductase chain 4L [Arthrobacter chlorophenolicus A6]
gismo_orf2136	10.29	9.25354	2.05118	DNA gyrase subunit B [Arthrobacter phenanthrenivorans Sphe3]
gismo_orf2346	7.28001	6.24288	2.05215	molecular chaperone (small heat shock protein) [Arthrobacter phenanthrenivorans Sphe3]
gismo_orf1543	11.818	10.7777	2.05673	peptidoglycan-binding LysM [Arthrobacter chlorophenolicus A6]
gismo_orf3100	8.89317	7.85251	2.05717	DNA/RNA helicase, superfamily I [Arthrobacter phenanthrenivorans Sphe3]
gismo_orf1137	5.08687	4.04262	2.06229	ABC-type dipeptide transporter, periplasmic component [Arthrobacter phenanthrenivorans Sphe3]
gismo_orf1897	10.0155	8.96683	2.06859	NAD-specific glutamate dehydrogenase [Propionibacterium acnes 6609]
gismo_orf1083	7.36594	6.31632	2.06998	dTDP-4-dehydrorhamnose reductase [Arthrobacter sp. FB24]
gismo_orf3035	5.35636	4.30245	2.07615	dihydroorotase [Rothia mucilaginosa DY-18]
gismo_orf4419	5.78266	4.7238	2.08329	gamma-aminobutyrate permease-like transporter [Arthrobacter phenanthrenivorans Sphe3]
gismo_orf4171	8.34254	7.28165	2.08622	tripeptidyl-peptidase B [Arthrobacter phenanthrenivorans Sphe3]
gismo_orf1245	7.73467	6.67098	2.09027	ribose-phosphate pyrophosphokinase [Arthrobacter phenanthrenivorans Sphe3]
gismo_orf2485	7.07829	6.01293	2.09271	sulfurtransferase [Arthrobacter phenanthrenivorans Sphe3]
gismo_orf2469	5.19291	4.12431	2.0974	LacI family transcriptional regulator [Arthrobacter phenanthrenivorans Sphe3]
gismo_orf2783	4.36665	3.29753	2.09815	carbohydrate ABC transporter membrane protein 2, CUT1 family [Arthrobacter phenanthrenivorans Sphe3]
gismo_orf3847	4.97425	3.90273	2.10164	xylose isomerase [Arthrobacter chlorophenolicus A6]
gismo_orf1808	9.95153	8.87806	2.10449	Iron-regulated ABC transporter membrane component SufB [Arthrobacter phenanthrenivorans Sphe3]
gismo_orf1091	8.14271	7.06901	2.10482	NAD-dependent epimerase/dehydratase [Arthrobacter sp. FB24]
gismo_orf3223	4.90445	3.82824	2.10849	alcohol dehydrogenase GroES domain protein [Arthrobacter chlorophenolicus A6]
gismo_orf176	7.7409	6.66453	2.10873	MaoC domain protein dehydratase [Arthrobacter chlorophenolicus A6]
gismo_orf369	5.09786	4.01947	2.11169	hypothetical protein Asphe3_27030 [Arthrobacter phenanthrenivorans Sphe3]
gismo_orf3192	7.53231	6.45042	2.11681	Luciferase-like monooxygenase [Arthrobacter chlorophenolicus A6]
gismo_orf1756	6.30999	5.22688	2.11859	acyl dehydratase [Arthrobacter phenanthrenivorans Sphe3]
gismo_orf2995	6.90942	5.8243	2.12155	acyltransferase [Arthrobacter phenanthrenivorans Sphe3]
gismo_orf98	5.04425	3.95818	2.12295	aldehyde dehydrogenase [Arthrobacter sp. FB24]
gismo_orf1100	7.8323	6.7441	2.12609	glycosyl transferase family protein [Arthrobacter sp. FB24]
gismo_orf4202	4.2422	3.15233	2.12855	NAD-dependent epimerase/dehydratase [Arthrobacter chlorophenolicus A6]
gismo_orf3756	8.86764	7.77413	2.13393	phosphoserine aminotransferase apoenzyme [Arthrobacter phenanthrenivorans Sphe3]
gismo_orf3016	6.85876	5.76339	2.13668	hypothetical protein Asphe3_14130 [Arthrobacter phenanthrenivorans Sphe3]
gismo_orf2138	6.18918	5.09221	2.13904	DNA replication and repair protein RecF [Arthrobacter phenanthrenivorans Sphe3]
gismo_orf1817	7.09149	5.99402	2.13978	amino acid permease-associated region [Arthrobacter chlorophenolicus A6]
gismo_orf4153	7.65614	6.55791	2.14092	ABC-type cobalamin/Fe3+-siderophore transporter, ATPase component [Arthrobacter phenanthrenivorans Sphe3]
gismo_orf3337	5.38573	4.28686	2.14188	LysR family transcriptional regulator [Arthrobacter phenanthrenivorans Sphe3]
gismo_orf3194	6.14811	5.0402	2.15534	aldehyde dehydrogenase (NAD(+)) [Arthrobacter chlorophenolicus A6]
gismo_orf3237	5.22318	4.1152	2.15544	sulfate transporter [Arthrobacter chlorophenolicus A6]
gismo_orf3081	8.07672	6.96745	2.15737	phenylalanyl-tRNA synthetase, subunit alpha [Arthrobacter phenanthrenivorans Sphe3]
gismo_orf3343	5.40538	4.29406	2.16044	hypothetical protein Asphe3_17160 [Arthrobacter phenanthrenivorans Sphe3]
gismo_orf3137	7.72822	6.61652	2.161	hydrolase [Bradyrhizobium japonicum USDA 110]
gismo_orf275	5.02287	3.90488	2.17044	Flp pilus assembly protein TadC [Arthrobacter phenanthrenivorans Sphe3]
gismo_orf494	4.44586	3.32626	2.17286	beta-glucosidase [Arthrobacter aurescens TC1]
gismo_orf2302	6.67221	5.55095	2.17536	hypothetical protein Asphe3_38440 [Arthrobacter phenanthrenivorans Sphe3]
gismo_orf3942	6.26658	5.14419	2.17708	ATP-dependent Na+ efflux pump [Arthrobacter chlorophenolicus A6]
gismo_orf1424	7.19693	6.07453	2.17709	hypothetical protein Asphe3_10980 [Arthrobacter phenanthrenivorans Sphe3]
gismo_orf1193	6.19166	5.06887	2.17767	MoxR-like ATPase [Arthrobacter phenanthrenivorans Sphe3]
gismo_orf1925	5.56368	4.4383	2.18159	2-hydroxy-3-oxopropionate reductase [Arthrobacter chlorophenolicus A6]
gismo_orf2662	8.28941	7.16234	2.18416	hypothetical protein Asphe3_16330 [Arthrobacter phenanthrenivorans Sphe3]
gismo_orf2170	8.75015	7.62082	2.18757	ABC-type multidrug transporter, ATPase component [Arthrobacter phenanthrenivorans Sphe3]
gismo_orf3314	5.92695	4.79721	2.18818	arabinose efflux permease family protein [Arthrobacter phenanthrenivorans Sphe3]
gismo_orf1760	6.96173	5.82729	2.19534	acyl-CoA dehydrogenase [Arthrobacter phenanthrenivorans Sphe3]
gismo_orf616	5.09221	3.95263	2.20318	flavodoxin reductase family protein [Arthrobacter phenanthrenivorans Sphe3]
gismo_orf2275	7.104	5.96331	2.20486	transcriptional regulator [Arthrobacter phenanthrenivorans Sphe3]
gismo_orf4402	11.3468	10.2053	2.20613	conserved hypothetical protein [Streptomyces violaceusniger Tu 4113]
gismo_orf1336	8.11182	6.96633	2.21222	mannose-1-phosphate guanylyltransferase (GDP); mannose-6-phosphate isomerase, type 2 [Arthrobacter phenanthrenivorans Sphe3]
gismo_orf3364	5.60978	4.45123	2.23234	helix-turn-helix domain protein [Arthrobacter chlorophenolicus A6]
gismo_orf2570	5.27033	4.11148	2.23278	levanase [Arthrobacter sp. FB24]
gismo_orf1357	8.56699	7.40695	2.23464	serine hydroxymethyltransferase [Arthrobacter phenanthrenivorans Sphe3]
gismo_orf390	7.71759	6.55298	2.24173	GTP-dependent nucleic acid-binding protein EngD [Arthrobacter sp. FB24]
gismo_orf2612	7.39374	6.22892	2.24205	muconolactone delta-isomerase [Arthrobacter phenanthrenivorans Sphe3]
gismo_orf3717	5.94765	4.78269	2.24227	hypothetical protein Intca_0783 [Intrasporangium calvum DSM 43043]
gismo_orf2508	4.95233	3.78547	2.24522	alpha-galactosidase [Arthrobacter phenanthrenivorans Sphe3]
gismo_orf777	5.87721	4.70781	2.24919	extracellular solute-binding protein family 1 [Jonesia denitrificans DSM 20603]
gismo_orf2401	7.18959	6.02007	2.24937	1,4-dihydroxy-2-naphtoate prenyltransferase [Arthrobacter phenanthrenivorans Sphe3]
gismo_orf2936	9.93277	8.76294	2.24985	glycyl-tRNA synthetase [Arthrobacter phenanthrenivorans Sphe3]
gismo_orf3796	8.25739	7.08576	2.25267	protein-disulfide isomerase [Arthrobacter phenanthrenivorans Sphe3]
gismo_orf1376	9.0576	7.88534	2.25364	isocitrate dehydrogenase, NADP-dependent, monomeric type [Arthrobacter phenanthrenivorans Sphe3]
gismo_orf1927	7.36232	6.18918	2.25503	IclR family transcripitonal regulator [Arthrobacter chlorophenolicus A6]
gismo_orf210	10.0604	8.88667	2.2559	preprotein translocase, SecE subunit [Arthrobacter phenanthrenivorans Sphe3]
gismo_orf3656	6.9603	5.7837	2.26043	hypothetical protein Asphe3_07090 [Arthrobacter phenanthrenivorans Sphe3]
gismo_orf2506	7.91638	6.73824	2.26285	binding-protein-dependent transporters inner membrane component [Arthrobacter chlorophenolicus A6]
gismo_orf2154	10.7553	9.57381	2.26818	thioredoxin-disulfide reductase [Arthrobacter phenanthrenivorans Sphe3]
gismo_orf2914	4.38673	3.20018	2.27609	hypothetical protein Asphe3_06660 [Arthrobacter phenanthrenivorans Sphe3]
gismo_orf4307	10.1054	8.91629	2.2801	CBS domain-containing protein [Arthrobacter phenanthrenivorans Sphe3]
gismo_orf4244	4.87437	3.68072	2.2873	group 1 glycosyl transferase [Thermoanaerobacter sp. X514]
gismo_orf634	6.11421	4.9081	2.30714	sarcosine oxidase subunit delta family protein [Arthrobacter sp. FB24]
gismo_orf3091	7.1793	5.9546	2.33706	ornithine carbamoyltransferase [Arthrobacter sp. FB24]
gismo_orf3883	9.44651	8.22047	2.33925	sulfate transporter [Arthrobacter chlorophenolicus A6]
gismo_orf3193	5.60734	4.37875	2.34339	4-oxalocrotonate tautomerase [Arthrobacter chlorophenolicus A6]
gismo_orf3725	10.4243	9.18868	2.3549	succinyl-CoA synthetase (ADP-forming) subunit alpha [Arthrobacter phenanthrenivorans Sphe3]
gismo_orf2759	9.38329	8.14589	2.35772	permease [Arthrobacter phenanthrenivorans Sphe3]
gismo_orf1806	9.52886	8.28762	2.36403	ferredoxin subunit of nitrite reductase and ring-hydroxylating dioxygenase [Arthrobacter phenanthrenivorans Sphe3]
gismo_orf1881	5.91381	4.65973	2.38515	hypothetical protein Achl_3642 [Arthrobacter chlorophenolicus A6]
gismo_orf2932	7.78516	6.53043	2.38622	esterase [Arthrobacter phenanthrenivorans Sphe3]
gismo_orf3301	7.18684	5.93085	2.38832	transcriptional regulator of sugar metabolism [Arthrobacter phenanthrenivorans Sphe3]
gismo_orf3224	4.1846	2.92713	2.39075	hypothetical protein Achl_1062 [Arthrobacter chlorophenolicus A6]
gismo_orf1804	9.69891	8.42794	2.41325	FeS assembly ATPase SufC [Arthrobacter aurescens TC1]
gismo_orf3727	6.61244	5.33216	2.42886	putative hydrolase [Rothia mucilaginosa DY-18]
gismo_orf3586	4.48866	3.20487	2.43478	lysine/ornithine N-monooxygenase [Arthrobacter phenanthrenivorans Sphe3]
gismo_orf3277	5.1419	3.84536	2.45638	oxidoreductase family protein [Arthrobacter aurescens TC1]
gismo_orf1929	7.62669	6.32563	2.46411	fumarylacetoacetate hydrolase [Arthrobacter chlorophenolicus A6]
gismo_orf2611	6.09756	4.78634	2.48152	enolase [Arthrobacter phenanthrenivorans Sphe3]
gismo_orf2781	5.75203	4.43937	2.48399	carbohydrate ABC transporter membrane protein 1, CUT1 family [Arthrobacter phenanthrenivorans Sphe3]
gismo_orf1758	7.50261	6.18802	2.48732	3-ketoacyl-CoA thiolase [Arthrobacter phenanthrenivorans Sphe3]
gismo_orf222	10.6869	9.37161	2.48851	DNA-directed RNA polymerase subunit beta [Arthrobacter phenanthrenivorans Sphe3]
gismo_orf391	7.92021	6.60403	2.49006	short-chain dehydrogenase/reductase SDR [Arthrobacter chlorophenolicus A6]
gismo_orf770	6.02007	4.69128	2.51192	hypothetical protein Asphe3_00570 [Arthrobacter phenanthrenivorans Sphe3]
gismo_orf2772	9.13709	7.79876	2.52857	choline/carnitine/betaine transporter [Arthrobacter chlorophenolicus A6]
gismo_orf3478	6.25927	4.91639	2.53656	AMP-forming long-chain acyl-CoA synthetase [Arthrobacter phenanthrenivorans Sphe3]
gismo_orf1099	6.07836	4.73397	2.53923	ABC transporter [Arthrobacter chlorophenolicus A6]
gismo_orf2331	7.88534	6.53643	2.5472	drug resistance transporter EmrB/QacA subfamily [Arthrobacter phenanthrenivorans Sphe3]
gismo_orf116	5.36153	4.00009	2.56942	hypothetical protein Asphe3_29100 [Arthrobacter phenanthrenivorans Sphe3]
gismo_orf316	8.88838	7.51693	2.5873	myo-inositol-1-phosphate synthase [Arthrobacter phenanthrenivorans Sphe3]
gismo_orf2937	8.86104	7.48445	2.59654	hypothetical protein Asphe3_13390 [Arthrobacter phenanthrenivorans Sphe3]
gismo_orf660	4.35569	2.97643	2.60133	carbohydrate ABC transporter substrate-binding protein, CUT1 family [Arthrobacter phenanthrenivorans Sphe3]
gismo_orf279	7.11137	5.71494	2.63248	hypothetical protein Arth_2931 [Arthrobacter sp. FB24]
gismo_orf658	9.58741	8.18721	2.63938	hypothetical protein Asphe3_36600 [Arthrobacter phenanthrenivorans Sphe3]
gismo_orf2885	5.26255	3.8597	2.64423	ABC-type spermidine/putrescine transporter, ATPase component [Arthrobacter phenanthrenivorans Sphe3]
gm_orf1951	9.08668	7.68255	2.64659	---NA---
gismo_orf117	11.659	10.2469	2.66119	catalase [Arthrobacter phenanthrenivorans Sphe3]
gismo_orf4069	7.19128	5.77835	2.66278	thioesterase [Arthrobacter phenanthrenivorans Sphe3]
gismo_orf1367	7.14216	5.72626	2.66827	Monosaccharide-transporting ATPase [Arthrobacter chlorophenolicus A6]
gismo_orf4197	4.37026	2.94624	2.68333	transcriptional regulator, AraC family protein [Brevibacterium linens BL2]
gismo_orf1943	5.61092	4.18552	2.6859	hypothetical protein Asphe3_36530 [Arthrobacter phenanthrenivorans Sphe3]
gismo_orf2166	7.32158	5.89297	2.69187	transcriptional regulator of sugar metabolism [Arthrobacter phenanthrenivorans Sphe3]
gismo_orf1366	6.13124	4.6992	2.69827	monosaccharide ABC transporter ATP-binding protein, CUT2 family [Arthrobacter phenanthrenivorans Sphe3]
gismo_orf3088	7.46412	6.02849	2.70501	bifunctional ornithine acetyltransferase/N-acetylglutamate synthase protein [Arthrobacter chlorophenolicus A6]
gismo_orf2782	6.33737	4.90075	2.70686	binding-protein-dependent transporters inner membrane component [Arthrobacter chlorophenolicus A6]
gismo_orf1368	7.81782	6.37837	2.71218	monosaccharide ABC transporter substrate-binding protein, CUT2 family [Arthrobacter phenanthrenivorans Sphe3]
gismo_orf296	5.40643	3.95932	2.72662	peptidase A24A prepilin type IV [Arthrobacter chlorophenolicus A6]
gismo_orf4045	4.08972	2.63669	2.73782	sugar transporter [Arthrobacter chlorophenolicus A6]
gismo_orf2919	5.43971	3.9855	2.74005	hypothetical protein Asphe3_06700 [Arthrobacter phenanthrenivorans Sphe3]
gismo_orf1098	5.60445	4.13463	2.76987	ABC transporter-like protein [Arthrobacter sp. FB24]
gismo_orf99	5.99738	4.5274	2.77019	4-aminobutyrate aminotransferase apoenzyme [Arthrobacter phenanthrenivorans Sphe3]
gismo_orf2828	9.84297	8.35372	2.80742	phosphoribosylformylglycinamidine synthase II [Arthrobacter chlorophenolicus A6]
gismo_orf473	6.55223	5.05608	2.8209	RNA polymerase sigma factor, sigma-70 family [Arthrobacter phenanthrenivorans Sphe3]
gismo_orf3365	8.71759	7.22134	2.82108	Zn-dependent alcohol dehydrogenase [Arthrobacter phenanthrenivorans Sphe3]
gismo_orf2383	6.50302	4.99898	2.83636	amino acid permease-associated region [Arthrobacter chlorophenolicus A6]
gismo_orf4068	7.53435	6.02661	2.84364	ABC-type multidrug transporter, ATPase and permease [Arthrobacter phenanthrenivorans Sphe3]
gismo_orf3255	5.65331	4.14399	2.84675	membrane protein [Arthrobacter phenanthrenivorans Sphe3]
gismo_orf3855	4.25929	2.74991	2.84688	DNA alkylation repair enzyme [Arthrobacter phenanthrenivorans Sphe3]
gismo_orf4042	4.46526	2.95181	2.85492	sugar phosphate isomerase/epimerase [Arthrobacter phenanthrenivorans Sphe3]
gismo_orf4061	5.46965	3.9504	2.86642	transcriptional regulator [Arthrobacter phenanthrenivorans Sphe3]
gismo_orf3726	9.23758	7.70173	2.8996	succinyl-CoA synthetase subunit beta [Arthrobacter sp. FB24]
gismo_orf3872	11.1262	9.57939	2.92172	6-phosphogluconate dehydrogenase (decarboxylating) [Arthrobacter phenanthrenivorans Sphe3]
gismo_orf3453	5.30417	3.75727	2.9219	methylisocitrate lyase [Arthrobacter phenanthrenivorans Sphe3]
gismo_orf1803	10.1969	8.64851	2.92486	metal-sulfur cluster biosynthetic enzyme [Arthrobacter phenanthrenivorans Sphe3]
gismo_orf2902	5.50742	3.94746	2.94846	hypothetical protein Achl_0749 [Arthrobacter chlorophenolicus A6]
gismo_orf3591	10.3801	8.81151	2.96612	arabinose efflux permease family protein [Arthrobacter phenanthrenivorans Sphe3]
gismo_orf3541	4.21921	2.64909	2.96928	ABC transporter inner membrane protein [Kineococcus radiotolerans SRS30216]
gismo_orf2935	6.87311	5.30223	2.97086	putative transcriptional regulator [Rothia mucilaginosa DY-18]
gismo_orf95	7.44342	5.86475	2.98694	cyanate permease [Arthrobacter phenanthrenivorans Sphe3]
gismo_orf3132	4.86389	3.28422	2.98902	probable MFS transporter [Janibacter sp. HTCC2649]
gismo_orf3377	5.97569	4.39149	2.99842	hypothetical protein Asphe3_33880 [Arthrobacter phenanthrenivorans Sphe3]
gismo_orf1807	9.60228	8.01549	3.0038	Iron-regulated ABC transporter permease SufD [Arthrobacter phenanthrenivorans Sphe3]
gismo_orf556	7.54065	5.95144	3.00885	hypoxanthine phosphoribosyltransferase [Arthrobacter phenanthrenivorans Sphe3]
gismo_orf3755	10.7777	9.18573	3.01454	Mn-dependent transcriptional regulator [Arthrobacter phenanthrenivorans Sphe3]
gismo_orf3559	5.36305	3.76301	3.03151	oxidoreductase, aryl-alcohol dehydrogenase like protein [Arthrobacter phenanthrenivorans Sphe3]
gismo_orf1757	7.22258	5.62176	3.03316	dehydrogenase of unknown specificity, short-chain alcohol dehydrogenase -like protein [Arthrobacter phenanthrenivorans Sphe3]
gismo_orf2643	8.38451	6.77915	3.04271	ribulose-5-phosphate 3-epimerase [Arthrobacter phenanthrenivorans Sphe3]
gismo_orf2278	7.23708	5.62887	3.04873	monooxygenase FAD-binding [Arthrobacter chlorophenolicus A6]
gismo_orf94	8.22267	6.59135	3.09796	GntR family transcriptional regulator [Arthrobacter phenanthrenivorans Sphe3]
gismo_orf2327	5.12149	3.44165	3.20394	ABC transporter [Arthrobacter chlorophenolicus A6]
gismo_orf4302	6.7441	5.04595	3.24484	hypothetical protein Achl_0158 [Arthrobacter chlorophenolicus A6]
gismo_orf2341	5.62176	3.91606	3.26188	alkaline phosphatase [Arthrobacter chlorophenolicus A6]
gismo_orf2780	6.33404	4.60675	3.31107	carbohydrate ABC transporter substrate-binding protein, CUT1 family [Arthrobacter phenanthrenivorans Sphe3]
gismo_orf2453	4.53519	2.7854	3.3631	BGAL2_ARTSPRecName: Full=Beta-galactosidase; Short=Beta-gal
gismo_orf4360	4.48095	2.72212	3.38424	amino acid transporter [Arthrobacter phenanthrenivorans Sphe3]
gismo_orf3585	4.5274	2.76368	3.39571	PLP-dependent enzyme, glutamate decarboxylase [Arthrobacter phenanthrenivorans Sphe3]
gismo_orf1102	7.76354	5.98545	3.42973	UDP-galactopyranose mutase [Arthrobacter phenanthrenivorans Sphe3]
gismo_orf610	4.81273	3.02713	3.4476	molybdopterin-dependent oxidoreductase subunit alpha [Arthrobacter phenanthrenivorans Sphe3]
gismo_orf3454	6.51803	4.71717	3.48427	hypothetical protein Asphe3_15060 [Arthrobacter phenanthrenivorans Sphe3]
gismo_orf4152	6.59135	4.78998	3.48551	transporter permease [Arthrobacter chlorophenolicus A6]
gismo_orf2829	8.53023	6.71091	3.52915	phosphoribosylformylglycinamidine synthase I [Arthrobacter chlorophenolicus A6]
gismo_orf3425	4.86243	3.04233	3.53106	malate dehydrogenase (oxaloacetate-decarboxylating) [Arthrobacter chlorophenolicus A6]
gismo_orf771	4.76897	2.93949	3.55409	Arabinan endo-1,5-alpha-L-arabinosidase [Cellvibrio gilvus ATCC 13127]
gismo_orf1829	7.05174	5.19718	3.61643	sarcosine oxidase monomeric form [Arthrobacter phenanthrenivorans Sphe3]
gismo_orf1087	4.56808	2.68585	3.68644	glycosyl transferase [Sanguibacter keddieii DSM 10542]
gismo_orf109	5.09542	3.20663	3.70326	amino acid transporter [Arthrobacter phenanthrenivorans Sphe3]
gismo_orf3239	4.3143	2.41573	3.72842	sugar phosphate permease [Arthrobacter phenanthrenivorans Sphe3]
gismo_orf982	10.4561	8.55454	3.73612	ABC transporter [Arthrobacter chlorophenolicus A6]
gismo_orf2816	8.83569	6.91617	3.78299	carboxypeptidase [Arthrobacter phenanthrenivorans Sphe3]
gismo_orf154	10.3696	8.39075	3.94172	DNA/RNA helicase, superfamily II [Arthrobacter phenanthrenivorans Sphe3]
gismo_orf1830	5.63893	3.63721	4.00477	permease [Arthrobacter phenanthrenivorans Sphe3]
gismo_orf2284	10.9089	8.89317	4.04385	transcriptional regulator [Arthrobacter phenanthrenivorans Sphe3]
gismo_orf3771	4.86658	2.79531	4.20258	carbohydrate ABC transporter substrate-binding protein, CUT1 family [Arthrobacter phenanthrenivorans Sphe3]
gismo_orf371	8.91119	6.83668	4.21201	Major Facilitator Superfamily transporter [Arthrobacter phenanthrenivorans Sphe3]
gismo_orf3254	6.23743	4.14508	4.26442	AMP-dependent synthetase and ligase [Arthrobacter sp. FB24]
gismo_orf3667	6.01443	3.90561	4.31337	phosphoenolpyruvate carboxykinase (GTP) [Arthrobacter phenanthrenivorans Sphe3]
gismo_orf4024	5.1539	3.02884	4.36223	hypothetical protein Achl_1133 [Arthrobacter chlorophenolicus A6]
gismo_orf2857	6.50129	4.35945	4.41326	glycosyl transferase group 1 [Arthrobacter chlorophenolicus A6]
gismo_orf1772	6.53165	4.26226	4.82118	aminopeptidase G [Arthrobacter phenanthrenivorans Sphe3]
gismo_orf716	8.12615	5.81418	4.9656	amidohydrolase family protein [Arthrobacter aurescens TC1]
gismo_orf1380	8.60922	6.28226	5.01746	hypothetical protein Achl_1168 [Arthrobacter chlorophenolicus A6]
gismo_orf4316	9.94324	7.58763	5.11812	sulphate transporter [Arthrobacter sp. FB24]
gismo_orf1285	8.20472	5.84674	5.12652	TetR family transcriptional regulator [Arthrobacter sp. FB24]
gismo_orf2334	7.48797	5.07767	5.31583	transcriptional regulator [Arthrobacter phenanthrenivorans Sphe3]
gismo_orf4379	5.34651	2.91575	5.39177	AsnC family transcriptional regulator [Arthrobacter sp. FB24]
gismo_orf2006	6.0373	3.602	5.40876	hypothetical protein Asphe3_36310 [Arthrobacter phenanthrenivorans Sphe3]
gismo_orf3188	5.79791	3.34113	5.48992	ABC-type multidrug transporter, ATPase and permease [Arthrobacter phenanthrenivorans Sphe3]
gismo_orf3778	5.52796	3.03946	5.61194	siderophore-interacting protein [Arthrobacter phenanthrenivorans Sphe3]
gismo_orf2325	4.60311	2.07713	5.75966	transporter permease [Arthrobacter chlorophenolicus A6]
gismo_orf715	8.47868	5.92154	5.88542	oxidoreductase, aryl-alcohol dehydrogenase like protein [Arthrobacter phenanthrenivorans Sphe3]
gismo_orf2305	7.66075	5.10002	5.90007	flavoprotein [Arthrobacter phenanthrenivorans Sphe3]
gismo_orf721	5.11175	2.53106	5.98227	---NA---
gismo_orf2869	6.46963	3.88718	5.98956	transcriptional regulator [Arthrobacter phenanthrenivorans Sphe3]
gismo_orf1379	8.99025	6.33054	6.31904	hypothetical protein Asphe3_11310 [Arthrobacter phenanthrenivorans Sphe3]
gismo_orf3772	12.1631	9.45855	6.51859	chaperonin GroEL [Arthrobacter chlorophenolicus A6]
gismo_orf337	10.3888	7.62318	6.80027	chaperonin GroL [Arthrobacter phenanthrenivorans Sphe3]
gismo_orf3452	6.99382	4.20549	6.9083	2-methylcitrate synthase/citrate synthase II [Arthrobacter phenanthrenivorans Sphe3]
gismo_orf3997	4.57498	1.78199	6.93065	hypothetical protein Asphe3_21570 [Arthrobacter phenanthrenivorans Sphe3]
gismo_orf1286	7.73845	4.9255	7.02717	drug resistance transporter EmrB/QacA subfamily [Arthrobacter chlorophenolicus A6]
gismo_orf713	10.2212	7.3947	7.09331	putative mandelate racemase/muconate lactonizing enzyme [Arthrobacter ilicis]
gismo_orf714	8.9784	6.13485	7.17783	hypothetical protein SACE_3935 [Saccharopolyspora erythraea NRRL 2338]
gismo_orf2051	9.83763	6.69064	8.85808	ABC-type dipeptide/oligopeptide/nickel transport system, ATPase component [Arthrobacter phenanthrenivorans Sphe3]
gismo_orf2048	10.2009	7.03915	8.94911	ABC-type dipeptide/oligopeptide/nickel transport system, permease [Arthrobacter phenanthrenivorans Sphe3]
gismo_orf399	4.43561	1.25417	9.07212	lysophospholipase L1-like esterase [Arthrobacter phenanthrenivorans Sphe3]
gismo_orf336	11.4956	8.20731	9.76941	co-chaperonin GroES [Arthrobacter sp. FB24]
gismo_orf1887	8.55211	5.18608	10.3104	aminodeoxychorismate synthase, component I [Arthrobacter phenanthrenivorans Sphe3]
gismo_orf2049	10.5533	7.17453	10.4016	ABC-type dipeptide transporter, periplasmic component [Arthrobacter phenanthrenivorans Sphe3]
gismo_orf4154	6.67432	3.23676	10.8345	siderophore-interacting protein [Arthrobacter phenanthrenivorans Sphe3]
gismo_orf712	5.16924	1.69328	11.1268	2-hydroxyhepta-2,4-diene-1,7-dioate isomerase [Arthrobacter aurescens TC1]
gismo_orf4019	4.9605	1.45459	11.3601	hypothetical protein HMPREF9005_0977 [Actinomyces sp. oral taxon 178 str. F0338]
gismo_orf739	4.57133	1.04703	11.5059	MFS superfamily export protein YceL [Staphylococcus pseudintermedius HKU10-03]
gm_orf648	10.3472	6.68018	12.7025	putative HHDD isomerase/OPET decarboxylase [Arthrobacter ilicis]
gismo_orf62	4.82906	1.01375	14.0774	aminotransferase [Arthrobacter phenanthrenivorans Sphe3]
gismo_orf711	9.46621	5.63449	14.2384	putative short chain dehydrogenase [Arthrobacter ilicis]
gismo_orf2917	4.98365	0.949583	16.3823	hypothetical protein Asphe3_06690 [Arthrobacter phenanthrenivorans Sphe3]
gismo_orf2324	8.09413	3.9626	17.5273	periplasmic binding protein [Arthrobacter chlorophenolicus A6]
gismo_orf2887	8.80583	4.63536	18.0068	extracellular solute-binding protein family 1 [Arthrobacter chlorophenolicus A6]
gismo_orf983	10.2268	5.85903	20.6455	Mn/Zn ABC transporter ATPase [Arthrobacter phenanthrenivorans Sphe3]
gismo_orf4150	9.03209	4.35727	25.5422	ABC-type Fe3+-hydroxamate transporter, periplasmic component [Arthrobacter phenanthrenivorans Sphe3]
gismo_orf2353	5.83743	1.00669	28.4576	acyl-CoA synthetase (AMP-forming)/AMP-acid ligase II [Arthrobacter phenanthrenivorans Sphe3]
gismo_orf4108	7.47674	2.62693	28.8362	hypothetical protein Asphe3_31050 [Arthrobacter phenanthrenivorans Sphe3]
gismo_orf2052	9.91223	4.46953	43.4927	ABC-type dipeptide/oligopeptide/nickel transport system, ATPase component [Arthrobacter phenanthrenivorans Sphe3]
gismo_orf1889	12.7668	6.88349	59.029	GTPase, G3E family [Arthrobacter phenanthrenivorans Sphe3]
gismo_orf2050	8.21101	1.76999	86.8839	nitrate/nitrite transporter [Arthrobacter phenanthrenivorans Sphe3]
gismo_orf1888	12.8831	5.62971	152.581	50S ribosomal protein L36 [Arthrobacter sp. FB24]

## Sheet: 36h down-regulated
TargetID	H36	L36	Foldchange*	Description
gismo_orf2315	5.71686	12.0113	0.0127403	L-alanine dehydrogenase [Arthrobacter phenanthrenivorans Sphe3]
gismo_orf1045	2.73679	8.71759	0.0158343	---NA---
gismo_orf1049	3.47131	8.84231	0.0241639	peptidase S14 ClpP [Pseudonocardia dioxanivorans CB1190]
gismo_orf1031	1.87414	7.02403	0.0281663	---NA---
gismo_orf1029	1.75566	6.897	0.0283336	glycosyl hydrolase family 25 [Turicibacter sp. HGF1]
gismo_orf2699	5.51898	10.5198	0.0312324	cytochrome d ubiquinol oxidase subunit II [Arthrobacter chlorophenolicus A6]
gismo_orf1027	2.69497	7.60151	0.0333413	---NA---
gismo_orf1038	3.59594	8.38788	0.0360979	conserved hypothetical protein [Mobiluncus mulieris 28-1]
gismo_orf3626	5.41507	10.1581	0.0373419	hypothetical protein Asphe3_00430 [Arthrobacter phenanthrenivorans Sphe3]
gismo_orf1036	2.12402	6.84765	0.0378483	hypothetical protein CORMATOL_01071 [Corynebacterium matruchotii ATCC 33806]
gismo_orf1048	4.81164	9.42028	0.0409884	hypothetical protein Lxx03890 [Leifsonia xyli subsp. xyli str. CTCB07]
gismo_orf1040	3.3199	7.86655	0.042788	---NA---
gismo_orf2698	6.23854	10.7377	0.0442196	cysteine ABC transporter permease ATP/binding protein [Arthrobacter chlorophenolicus A6]
gismo_orf825	6.28115	10.7614	0.0448023	nitrogen regulatory protein P-II [Arthrobacter phenanthrenivorans Sphe3]
gismo_orf1047	4.748	9.16618	0.0467732	hypothetical protein Psed_5790 [Pseudonocardia dioxanivorans CB1190]
gismo_orf1044	3.55477	7.97154	0.046819	---NA---
gismo_orf1060	3.20568	7.55072	0.0492054	conserved hypothetical protein [Micrococcus luteus SK58]
gismo_orf2100	5.87333	10.1482	0.0516574	hypothetical protein Asphe3_00430 [Arthrobacter phenanthrenivorans Sphe3]
gismo_orf1025	2.89023	7.14216	0.0524858	YD repeat protein [Frankia sp. EUN1f]
gismo_orf1030	3.87829	8.08952	0.0539875	---NA---
gismo_orf791	4.51969	8.62064	0.0582759	hypothetical protein Asphe3_00450 [Arthrobacter phenanthrenivorans Sphe3]
gismo_orf1054	2.64445	6.74517	0.0582855	---NA---
gismo_orf826	6.56153	10.5003	0.0652087	ammonium transporter [Arthrobacter chlorophenolicus A6]
gismo_orf1042	5.76227	9.6245	0.0687627	---NA---
gismo_orf1039	5.5064	9.36764	0.0688098	hypothetical protein HMPREF0058_1251 [Actinomyces urogenitalis DSM 15434]
gismo_orf1043	4.82491	8.60259	0.0729131	---NA---
gismo_orf1050	2.43911	6.1563	0.0760351	hypothetical protein Psed_5787 [Pseudonocardia dioxanivorans CB1190]
gismo_orf4308	3.59914	7.24718	0.0797686	major facilitator transporter [Arthrobacter sp. FB24]
gismo_orf1034	3.87733	7.49395	0.0815249	Gp15 [Propionibacterium phage PAS50]
gismo_orf1046	5.22688	8.82069	0.0828241	---NA---
gismo_orf92	2.84055	6.32903	0.0890975	hypothetical protein Asphe3_29320 [Arthrobacter phenanthrenivorans Sphe3]
gismo_orf599	4.26658	7.72822	0.0907702	hypothetical protein Asphe3_02430 [Arthrobacter phenanthrenivorans Sphe3]
gismo_orf1032	3.78364	7.16085	0.0962406	---NA---
gismo_orf1066	2.81135	6.14634	0.0990985	---NA---
gismo_orf3527	8.26985	11.5986	0.0995308	L-glutamine synthetase [Arthrobacter phenanthrenivorans Sphe3]
gismo_orf2239	6.71452	10.0264	0.100702	hypothetical protein Asphe3_38960 [Arthrobacter phenanthrenivorans Sphe3]
gismo_orf2233	7.70173	10.9679	0.103944	ABC-type nitrate/sulfonate/bicarbonate transport system, periplasmic component [Arthrobacter phenanthrenivorans Sphe3]
gismo_orf2234	6.68725	9.91223	0.106951	ABC-type nitrate/sulfonate/bicarbonate transport system, ATPase component [Arthrobacter phenanthrenivorans Sphe3]
gismo_orf1067	5.00594	8.21101	0.108437	parB-like partition protein [Cellvibrio gilvus ATCC 13127]
gismo_orf1057	2.23895	5.43149	0.109383	---NA---
gismo_orf4205	7.62082	10.7205	0.116658	aminoglycoside phosphotransferase [Arthrobacter chlorophenolicus A6]
gismo_orf2026	9.41282	12.511	0.116777	ferritin [Arthrobacter chlorophenolicus A6]
gismo_orf2700	7.52103	10.6107	0.117467	cytochrome bd-type quinol oxidase subunit 1 [Arthrobacter phenanthrenivorans Sphe3]
gismo_orf1062	5.31222	8.38451	0.118891	DNA polymerase III, beta subunit [Arthrobacter aurescens TC1]
gm_orf964	6.77135	9.83201	0.119854	---NA---
gismo_orf2235	7.5382	10.5952	0.120156	ABC-type nitrate/sulfonate/bicarbonate transport system, permease [Arthrobacter phenanthrenivorans Sphe3]
gismo_orf2245	1.02983	4.06589	0.121914	shikimate dehydrogenase [Arthrobacter phenanthrenivorans Sphe3]
gismo_orf1068	4.59947	7.61664	0.123521	---NA---
gismo_orf2236	8.02471	11.019	0.125496	taurine catabolism dioxygenase [Arthrobacter phenanthrenivorans Sphe3]
gismo_orf2374	3.87049	6.83109	0.128461	short chain enoyl-CoA hydratase [Arthrobacter phenanthrenivorans Sphe3]
gismo_orf1974	0.960771	3.91972	0.128608	amino acid ABC transporter substrate-binding protein, PAAT family [Arthrobacter phenanthrenivorans Sphe3]
gismo_orf1070	6.94716	9.88878	0.130162	---NA---
gismo_orf2355	2.96084	5.88458	0.131785	NAD(FAD)-dependent dehydrogenase [Arthrobacter phenanthrenivorans Sphe3]
gismo_orf4113	4.62352	7.4813	0.13795	phenylacetate-CoA oxygenase, PaaI subunit [Arthrobacter phenanthrenivorans Sphe3]
gismo_orf4114	4.07031	6.90445	0.140229	PaaJ [Arthrobacter oxydans]
gismo_orf2354	5.10393	7.90808	0.143175	hypothetical protein Asphe3_31690 [Arthrobacter phenanthrenivorans Sphe3]
gismo_orf4116	5.67678	8.41518	0.149851	PaaB [Arthrobacter oxydans]
gismo_orf1065	2.46711	5.20366	0.150043	---NA---
gismo_orf2046	4.48629	7.1793	0.154641	hypothetical protein Asphe3_35970 [Arthrobacter phenanthrenivorans Sphe3]
gismo_orf1069	7.15918	9.82082	0.158039	---NA---
gismo_orf4319	1.05596	3.71046	0.158824	potassium uptake protein, TrkH family [Arthrobacter phenanthrenivorans Sphe3]
gismo_orf4115	4.9286	7.55303	0.162169	PaaK [Arthrobacter oxydans]
gismo_orf1222	6.35437	8.97713	0.162358	assimilatory nitrite reductase (NAD(P)H) small subunit [Arthrobacter phenanthrenivorans Sphe3]
gismo_orf3869	1.13875	3.75932	0.162604	peptide methionine sulfoxide reductase [Arthrobacter chlorophenolicus A6]
gismo_orf1224	3.11115	5.71369	0.164649	glutamine synthetase [Rothia mucilaginosa DY-18]
gismo_orf2024	7.44714	10.0375	0.166046	small multidrug resistance protein [Arthrobacter chlorophenolicus A6]
gismo_orf4207	1.1737	3.76015	0.166495	haloacid dehalogenase-like family hydrolase [Arthrobacter arilaitensis Re117]
gismo_orf2931	1.28951	3.86275	0.168027	lysophospholipase L1-like esterase [Arthrobacter phenanthrenivorans Sphe3]
gismo_orf3554	6.42279	8.98078	0.169812	hypothetical protein Asphe3_03980 [Arthrobacter phenanthrenivorans Sphe3]
gismo_orf2360	3.12928	5.6851	0.170067	phenylacetate-CoA ligase [Arthrobacter phenanthrenivorans Sphe3]
gismo_orf1052	3.45308	6.00782	0.170195	P27 family phage terminase, small subunit [Streptomyces sp. SPB74]
gismo_orf3427	1.19607	3.74794	0.170535	uracil-xanthine permease [Arthrobacter phenanthrenivorans Sphe3]
gismo_orf577	4.80843	7.33366	0.173713	hypothetical protein Asphe3_02670 [Arthrobacter phenanthrenivorans Sphe3]
gm_orf3723	1.04575	3.56756	0.174124	hypothetical protein Asphe3_09010 [Arthrobacter phenanthrenivorans Sphe3]
gismo_orf2730	1.0032	3.51828	0.174938	phosphoheptose isomerase [Arthrobacter phenanthrenivorans Sphe3]
gismo_orf2094	5.17026	7.6726	0.17649	cyclase/dehydrase [Arthrobacter chlorophenolicus A6]
gismo_orf4032	1.07367	3.57294	0.176867	hypothetical protein Arth_3664 [Arthrobacter sp. FB24]
gismo_orf3618	1.0472	3.51937	0.18022	O-methyltransferase [Arthrobacter phenanthrenivorans Sphe3]
gismo_orf696	1.81395	4.28588	0.18025	solute-binding transporter [Streptomyces scabiei 87.22]
gismo_orf2863	4.06689	6.52042	0.182564	sugar phosphate isomerase/epimerase [Arthrobacter phenanthrenivorans Sphe3]
gismo_orf3245	3.89479	6.33627	0.184095	amino acid carrier protein [Arthrobacter phenanthrenivorans Sphe3]
gismo_orf1041	6.1088	8.53023	0.186671	major tail protein [Actinomyces urogenitalis DSM 15434]
gismo_orf2864	4.06371	6.46711	0.189018	transcriptional regulator/sugar kinase [Arthrobacter phenanthrenivorans Sphe3]
gismo_orf1392	3.6708	6.0522	0.191922	transglycosylase [Arthrobacter chlorophenolicus A6]
gismo_orf800	5.04098	7.40912	0.193695	hypothetical protein AAur_2439 [Arthrobacter aurescens TC1]
gismo_orf3229	6.64065	9.00858	0.193724	hydrolase or acyltransferase of alpha/beta superfamily [Arthrobacter phenanthrenivorans Sphe3]
gismo_orf1063	4.68832	7.04577	0.195135	gp63 [Mycobacterium phage Che8]
gismo_orf3373	1.23863	3.59594	0.195155	hypothetical protein Asphe3_33910 [Arthrobacter phenanthrenivorans Sphe3]
gismo_orf646	6.7401	9.09696	0.195216	ABC transporter substrate-binding protein, aliphatic sulfonates family [Arthrobacter phenanthrenivorans Sphe3]
gismo_orf1550	6.25821	8.60922	0.19601	dehydrogenase of unknown specificity, short-chain alcohol dehydrogenase -like protein [Arthrobacter phenanthrenivorans Sphe3]
gm_orf962	7.49286	9.84297	0.196132	---NA---
gismo_orf45	3.97009	6.31937	0.196244	hypothetical protein Achl_2846 [Arthrobacter chlorophenolicus A6]
gm_orf915	2.95846	5.29412	0.198106	---NA---
gismo_orf18	1.18385	3.47131	0.204836	peptidase S8/S53 subtilisin kexin sedolisin [Arthrobacter chlorophenolicus A6]
gismo_orf2280	3.421	5.69587	0.206631	ABC-type spermidine/putrescine transporter, ATPase component [Arthrobacter phenanthrenivorans Sphe3]
gismo_orf1053	4.20923	6.47187	0.208391	Integrase catalytic region [Frankia sp. EUN1f]
gismo_orf459	4.14758	6.40731	0.208811	urease accessory protein UreE [Arthrobacter phenanthrenivorans Sphe3]
gismo_orf4026	2.73506	4.99362	0.20898	cytochrome P450 [Arthrobacter sp. FB24]
gismo_orf2314	5.46288	7.7137	0.210105	dehydrogenase [Arthrobacter phenanthrenivorans Sphe3]
gismo_orf1536	4.4123	6.64986	0.212044	hypothetical protein Asphe3_20770 [Arthrobacter phenanthrenivorans Sphe3]
gismo_orf2031	1.19277	3.41606	0.214153	carbohydrate ABC transporter ATP-binding protein, CUT1 family [Arthrobacter phenanthrenivorans Sphe3]
gismo_orf1033	4.56898	6.78327	0.215492	gp16 [Propionibacterium phage PA6]
gismo_orf202	4.666	6.86999	0.217036	6-phosphofructokinase [Arthrobacter phenanthrenivorans Sphe3]
gismo_orf4111	6.90192	9.07577	0.221618	PaaG [Arthrobacter oxydans]
gm_orf918	5.27825	7.44891	0.22211	hypothetical protein Achl_1942 [Arthrobacter chlorophenolicus A6]
gismo_orf569	3.92978	6.09333	0.223207	hypothetical protein Asphe3_02760 [Arthrobacter phenanthrenivorans Sphe3]
gm_orf3616	4.84275	7.00043	0.224117	---NA---
gismo_orf1023	2.63518	4.78744	0.22496	O-antigen polymerase [Kineococcus radiotolerans SRS30216]
gismo_orf888	2.98645	5.12488	0.227128	hypothetical protein Asphe3_24220 [Arthrobacter phenanthrenivorans Sphe3]
gismo_orf2895	4.50636	6.64065	0.227779	hypothetical protein Achl_0743 [Arthrobacter chlorophenolicus A6]
gismo_orf1056	2.28904	4.41938	0.228403	---NA---
gismo_orf2106	7.45873	9.58297	0.229372	hypothetical protein Asphe3_00350 [Arthrobacter phenanthrenivorans Sphe3]
gismo_orf3624	5.95926	8.07396	0.230893	hypothetical protein Asphe3_04520 [Arthrobacter phenanthrenivorans Sphe3]
gismo_orf1225	3.37671	5.48601	0.231759	uroporphyrin-III C-methyltransferase [Arthrobacter phenanthrenivorans Sphe3]
gismo_orf458	4.51836	6.62021	0.23296	urease accessory protein UreF [Arthrobacter sp. FB24]
gismo_orf1388	4.25208	6.34726	0.234039	hypothetical protein Asphe3_11230 [Arthrobacter phenanthrenivorans Sphe3]
gismo_orf3897	7.65773	9.75145	0.234276	glyceraldehyde-3-phosphate dehydrogenase [Arthrobacter phenanthrenivorans Sphe3]
gismo_orf3619	4.98681	7.07308	0.235489	DNA-binding ferritin-like protein (oxidative damage protectant) [Arthrobacter phenanthrenivorans Sphe3]
gismo_orf1206	5.74157	7.82208	0.236432	transcriptional regulator [Arthrobacter phenanthrenivorans Sphe3]
gismo_orf1059	4.67042	6.73938	0.238332	VRR-NUC domain-containing protein [Cellvibrio gilvus ATCC 13127]
gismo_orf3802	3.52077	5.58777	0.238655	hypothetical protein Asphe3_07810 [Arthrobacter phenanthrenivorans Sphe3]
gismo_orf4074	6.58911	8.64476	0.240539	T/G mismatch-specific endonuclease [Arthrobacter phenanthrenivorans Sphe3]
gismo_orf1835	3.6577	5.70841	0.241366	delta-1-pyrroline-5-carboxylate dehydrogenase; L-proline dehydrogenase [Arthrobacter phenanthrenivorans Sphe3]
gismo_orf2906	7.97006	10.0206	0.241387	hypothetical protein Asphe3_06600 [Arthrobacter phenanthrenivorans Sphe3]
gismo_orf2237	8.64213	10.6926	0.241404	flavin-dependent oxidoreductase, F420-dependent methylene-tetrahydromethanopterin reductase [Arthrobacter phenanthrenivorans Sphe3]
gismo_orf1051	2.7711	4.821	0.241501	terminase [Segniliparus rotundus DSM 44985]
gismo_orf4107	3.67471	5.70971	0.244009	two component transcriptional regulator, winged helix family [Arthrobacter chlorophenolicus A6]
gismo_orf537	9.29182	11.322	0.244819	PfpI family intracellular peptidase [Arthrobacter aurescens TC1]
gismo_orf768	3.09661	5.12149	0.245726	carbohydrate ABC transporter membrane protein 1, CUT1 family [Arthrobacter phenanthrenivorans Sphe3]
gismo_orf3685	5.41104	7.41226	0.249787	hypothetical protein Asphe3_07390 [Arthrobacter phenanthrenivorans Sphe3]
gismo_orf2487	6.14098	8.14085	0.250024	acetyltransferase (GNAT) family protein [Arthrobacter phenanthrenivorans Sphe3]
gismo_orf3956	2.46301	4.46266	0.250061	---NA---
gismo_orf4112	5.31644	7.31275	0.250642	PaaH [Arthrobacter oxydans]
gismo_orf3555	8.66547	10.6606	0.250838	transglycosylase [Arthrobacter phenanthrenivorans Sphe3]
gismo_orf2281	5.67546	7.66226	0.252299	ABC-type Fe3+ transporter, periplasmic component [Arthrobacter phenanthrenivorans Sphe3]
gismo_orf2367	5.42154	7.39702	0.254286	AO8 [Arthrobacter oxydans]
gismo_orf1532	2.34838	4.3143	0.255976	universal stress protein UspA-like protein [Arthrobacter phenanthrenivorans Sphe3]
gismo_orf508	2.25312	4.21118	0.257374	hypothetical protein Asphe3_03320 [Arthrobacter phenanthrenivorans Sphe3]
gismo_orf3581	4.58706	6.54142	0.258034	hypothetical protein Asphe3_04160 [Arthrobacter phenanthrenivorans Sphe3]
gismo_orf2087	1.84123	3.78364	0.260182	hypothetical protein Asphe3_35540 [Arthrobacter phenanthrenivorans Sphe3]
gismo_orf2283	5.84503	7.77257	0.262877	acetyltransferase, N-acetylglutamate synthase [Arthrobacter phenanthrenivorans Sphe3]
gismo_orf1022	4.8611	6.78773	0.263044	---NA---
gismo_orf2823	4.12938	6.05416	0.263381	hypothetical protein Asphe3_05600 [Arthrobacter phenanthrenivorans Sphe3]
gismo_orf4193	5.78639	7.71108	0.263397	trehalose synthase [Arthrobacter phenanthrenivorans Sphe3]
gismo_orf2717	2.55005	4.47198	0.263903	protein kinase family protein [Arthrobacter phenanthrenivorans Sphe3]
gismo_orf590	5.98381	7.90571	0.263906	hypothetical protein Asphe3_02540 [Arthrobacter phenanthrenivorans Sphe3]
gismo_orf3333	3.47579	5.39311	0.264746	hypothetical protein Asphe3_17050 [Arthrobacter phenanthrenivorans Sphe3]
gismo_orf1223	4.83973	6.755	0.265123	assimilatory nitrite reductase (NAD(P)H) large subunit precursor [Arthrobacter phenanthrenivorans Sphe3]
gismo_orf4022	5.42294	7.33757	0.26524	hypothetical protein Asphe3_21390 [Arthrobacter phenanthrenivorans Sphe3]
gismo_orf617	7.19963	9.10513	0.266925	Rieske (2Fe-2S) domain-containing protein [Arthrobacter sp. FB24]
gismo_orf783	5.92314	7.82732	0.267169	esterase/lipase [Arthrobacter chlorophenolicus A6]
gismo_orf2282	3.7432	5.6468	0.267276	thioesterase superfamily protein [Arthrobacter sp. FB24]
gismo_orf2029	4.33025	6.22712	0.268525	carbohydrate ABC transporter membrane protein 1, CUT1 family [Arthrobacter phenanthrenivorans Sphe3]
gismo_orf2370	2.80448	4.69683	0.269369	AO11 [Arthrobacter oxydans]
gismo_orf1012	6.01093	7.90163	0.269676	cell division ATP-binding protein FtsE [Arthrobacter sp. FB24]
gismo_orf3347	3.08429	4.96397	0.271744	short-chain alcohol dehydrogenase [Arthrobacter phenanthrenivorans Sphe3]
gismo_orf461	3.45395	5.31152	0.275942	urease subunit beta [Arthrobacter phenanthrenivorans Sphe3]
gismo_orf2309	1.91999	3.76579	0.2782	ABC-type dipeptide/oligopeptide/nickel transport system, permease [Arthrobacter phenanthrenivorans Sphe3]
gismo_orf3908	3.41383	5.25538	0.279022	ABC-type multidrug transporter, ATPase and permease [Arthrobacter phenanthrenivorans Sphe3]
gismo_orf1993	3.2847	5.1165	0.280913	---NA---
gismo_orf1227	4.23129	6.05764	0.281977	NAD(P)H-nitrite reductase [Arthrobacter phenanthrenivorans Sphe3]
gismo_orf2547	4.43163	6.25744	0.282083	hypothetical protein Asphe3_17700 [Arthrobacter phenanthrenivorans Sphe3]
gismo_orf1006	6.70855	8.52151	0.284606	SsrA-binding protein [Arthrobacter phenanthrenivorans Sphe3]
gismo_orf1694	1.98819	3.78103	0.288603	DNA-binding transcriptional activator of the SARP family [Arthrobacter phenanthrenivorans Sphe3]
gismo_orf693	4.8923	6.67833	0.289969	hypothetical protein Asphe3_01190 [Arthrobacter phenanthrenivorans Sphe3]
gismo_orf2308	2.19367	3.97177	0.291566	---NA---
gismo_orf2723	6.71967	8.48709	0.293733	hypothetical protein Achl_0563 [Arthrobacter chlorophenolicus A6]
gismo_orf909	6.70488	8.46527	0.295169	hypothetical protein Asphe3_24390 [Arthrobacter phenanthrenivorans Sphe3]
gismo_orf1389	2.24425	4.00451	0.295194	glycosyl transferase group 1 [Arthrobacter chlorophenolicus A6]
gismo_orf681	2.37055	4.12597	0.296188	non-ribosomal peptide synthetase [Streptomyces hygroscopicus ATCC 53653]
gismo_orf1302	2.91219	4.64094	0.301713	permease [Arthrobacter phenanthrenivorans Sphe3]
gismo_orf532	2.8662	4.59137	0.302462	hypothetical protein Asphe3_03110 [Arthrobacter phenanthrenivorans Sphe3]
gismo_orf2894	4.90075	6.62555	0.30254	phosphoenolpyruvate carboxylase [Arthrobacter phenanthrenivorans Sphe3]
gismo_orf2359	3.20936	4.92661	0.304129	PaaD [Arthrobacter oxydans]
gm_orf1389	6.32563	8.03882	0.304985	hypothetical protein Asphe3_20730 [Arthrobacter phenanthrenivorans Sphe3]
gismo_orf4010	3.91282	5.61766	0.306755	hypothetical protein Achl_2121 [Arthrobacter chlorophenolicus A6]
gismo_orf976	6.01882	7.72127	0.307264	Zn-dependent alcohol dehydrogenase [Arthrobacter phenanthrenivorans Sphe3]
gismo_orf4192	6.86999	8.5627	0.309345	glycosidase [Arthrobacter phenanthrenivorans Sphe3]
gismo_orf1004	5.4192	7.11137	0.309462	hypothetical protein Asphe3_25240 [Arthrobacter phenanthrenivorans Sphe3]
gismo_orf848	5.81942	7.49066	0.313983	D-alanine--D-alanine ligase [Arthrobacter phenanthrenivorans Sphe3]
gm_orf3748	5.42704	7.09149	0.315465	---NA---
gismo_orf1061	6.44121	8.10427	0.315769	hypothetical protein Celgi_1324 [Cellvibrio gilvus ATCC 13127]
gismo_orf3266	4.1753	5.83505	0.316494	SnoaL-like polyketide cyclase [Arthrobacter phenanthrenivorans Sphe3]
gismo_orf1766	4.11269	5.76893	0.317265	RNA polymerase, sigma-24 subunit, ECF subfamily [Streptomyces cf. griseus XylebKG-1]
gismo_orf4023	3.72334	5.37471	0.318338	phosphoglycerate mutase [Arthrobacter sp. FB24]
gismo_orf3118	4.62245	6.27294	0.318531	AMT family ammonium or ammonia transporter [Rhodococcus equi ATCC 33707]
gismo_orf523	2.18408	3.82994	0.319555	hypothetical protein SBI_06340 [Streptomyces bingchenggensis BCW-1]
gismo_orf3843	6.59512	8.23318	0.321289	hypothetical protein Asphe3_22950 [Arthrobacter phenanthrenivorans Sphe3]
gismo_orf3556	4.84859	6.481	0.322549	aldo/keto reductase, diketogulonate reductase [Arthrobacter phenanthrenivorans Sphe3]
gismo_orf819	3.48567	5.11316	0.323651	hydroxymethylpyrimidine synthase [Arthrobacter phenanthrenivorans Sphe3]
gismo_orf1375	3.29218	4.9069	0.326528	catalase [Arthrobacter phenanthrenivorans Sphe3]
gismo_orf979	5.32706	6.93735	0.327532	cysteine synthase [Arthrobacter phenanthrenivorans Sphe3]
gismo_orf4020	6.31829	7.92601	0.328117	hypothetical protein Arth_1953 [Arthrobacter sp. FB24]
gismo_orf4194	7.83951	9.44651	0.32828	alpha-1,4-glucan:alpha-1,4-glucan 6-glycosyltransferase [Arthrobacter phenanthrenivorans Sphe3]
gismo_orf4409	3.56166	5.16766	0.328508	Zn-dependent hydrolase, glyoxylase [Arthrobacter phenanthrenivorans Sphe3]
gismo_orf1527	2.08569	3.67947	0.331303	LuxR family transcriptional regulator [Arthrobacter chlorophenolicus A6]
gismo_orf1541	2.07066	3.6644	0.33131	amino acid transporter [Arthrobacter phenanthrenivorans Sphe3]
gismo_orf760	5.85081	7.44342	0.331571	hypothetical protein Asphe3_00650 [Arthrobacter phenanthrenivorans Sphe3]
gismo_orf2435	1.90103	3.47672	0.335484	hypothetical protein Asphe3_32400 [Arthrobacter phenanthrenivorans Sphe3]
gismo_orf975	6.62555	8.19725	0.336413	HIT family hydrolase, diadenosine tetraphosphate hydrolase [Arthrobacter phenanthrenivorans Sphe3]
gismo_orf4166	3.81167	5.37843	0.337565	hypothetical protein Sked_19240 [Sanguibacter keddieii DSM 10542]
gismo_orf3621	4.7778	6.34379	0.337746	LmbE family protein [Arthrobacter chlorophenolicus A6]
gismo_orf686	3.94394	5.49344	0.341629	---NA---
gismo_orf980	4.1096	5.65641	0.342266	Zn-dependent hydrolase of beta-lactamase fold family [Arthrobacter phenanthrenivorans Sphe3]
gismo_orf3575	6.49715	8.04271	0.342562	hypothetical protein Asphe3_04090 [Arthrobacter phenanthrenivorans Sphe3]
gismo_orf4309	3.48648	5.0287	0.343357	ArsR family transcriptional regulator [Arthrobacter phenanthrenivorans Sphe3]
gismo_orf805	4.50496	6.04048	0.344954	hypothetical protein Arth_2475 [Arthrobacter sp. FB24]
gismo_orf2053	7.68576	9.21911	0.345474	hypothetical protein RHA1_ro07021 [Rhodococcus jostii RHA1]
gismo_orf2443	5.76436	7.29725	0.345584	carbohydrate ABC transporter substrate-binding protein, CUT1 family [Arthrobacter phenanthrenivorans Sphe3]
gismo_orf2701	10.7452	12.2745	0.346453	transcriptional regulator [Arthrobacter phenanthrenivorans Sphe3]
gismo_orf2559	5.0086	6.52792	0.34885	dihydrofolate reductase [Arthrobacter phenanthrenivorans Sphe3]
gismo_orf1593	4.08761	5.60029	0.350459	glutamate--cysteine ligase/ amino acid ligase [Arthrobacter phenanthrenivorans Sphe3]
gismo_orf4223	2.77344	4.27955	0.352059	flavin-nucleotide-binding protein [Arthrobacter phenanthrenivorans Sphe3]
gismo_orf200	5.08624	6.58739	0.35327	acetyltransferase (GNAT) family protein [Arthrobacter phenanthrenivorans Sphe3]
gismo_orf8	3.20807	4.70879	0.353376	hypothetical protein Asphe3_35500 [Arthrobacter phenanthrenivorans Sphe3]
gismo_orf719	3.41985	4.91313	0.355203	lyase [Paenibacillus mucilaginosus KNP414]
gismo_orf2838	6.90489	8.39459	0.356088	hypothetical protein Asphe3_05740 [Arthrobacter phenanthrenivorans Sphe3]
gismo_orf2561	4.74962	6.23487	0.357187	gluconolactonase [Arthrobacter phenanthrenivorans Sphe3]
gismo_orf535	6.62853	8.10912	0.358341	alpha/beta hydrolase fold protein [Arthrobacter chlorophenolicus A6]
gismo_orf1291	3.9855	5.46449	0.358741	PhoH family protein [Arthrobacter phenanthrenivorans Sphe3]
gismo_orf2351	6.46088	7.93097	0.360959	putative peptidoglycan bound protein [Arthrobacter sp. FB24]
gismo_orf2025	9.06264	10.5326	0.36099	cation/cationic drug transporter [Arthrobacter phenanthrenivorans Sphe3]
gismo_orf3417	5.9184	7.38671	0.361407	hypothetical protein Asphe3_33560 [Arthrobacter phenanthrenivorans Sphe3]
gismo_orf3877	6.33054	7.79477	0.36243	hypothetical protein Asphe3_23310 [Arthrobacter phenanthrenivorans Sphe3]
gismo_orf457	6.11073	7.56999	0.363681	urease accessory protein UreG [Arthrobacter sp. FB24]
gismo_orf479	6.32685	7.78026	0.365157	hypothetical protein Asphe3_03560 [Arthrobacter phenanthrenivorans Sphe3]
gismo_orf530	2.57593	4.02603	0.365998	urea carboxylase [Arthrobacter phenanthrenivorans Sphe3]
gismo_orf3737	4.14897	5.59846	0.366151	NTP pyrophosphohydrolase [Arthrobacter phenanthrenivorans Sphe3]
gismo_orf1226	4.12823	5.57655	0.36645	uroporphyrinogen-III synthase [Arthrobacter phenanthrenivorans Sphe3]
gismo_orf2560	4.00245	5.44152	0.368806	oxidoreductase, aryl-alcohol dehydrogenase like protein [Arthrobacter phenanthrenivorans Sphe3]
gismo_orf1288	3.25494	4.69011	0.369805	type IV leader peptidase [Arthrobacter phenanthrenivorans Sphe3]
gismo_orf2225	2.38655	3.81847	0.370638	universal stress protein UspA-like protein [Arthrobacter phenanthrenivorans Sphe3]
gismo_orf2622	7.51502	8.94688	0.370654	glutamate synthase (NADH) small subunit [Arthrobacter phenanthrenivorans Sphe3]
gismo_orf925	6.45707	7.88818	0.370844	glucosamine-6-phosphate isomerase [Arthrobacter phenanthrenivorans Sphe3]
gismo_orf3529	6.13567	7.55996	0.372603	hypothetical protein Asphe3_15770 [Arthrobacter phenanthrenivorans Sphe3]
gismo_orf1705	6.34379	7.76354	0.373775	naringenin-chalcone synthase [Arthrobacter phenanthrenivorans Sphe3]
gismo_orf3628	5.08194	6.50129	0.37388	L-glutaminase [Arthrobacter sp. FB24]
gismo_orf3475	8.90048	10.3183	0.374288	hypothetical protein Asphe3_15260 [Arthrobacter phenanthrenivorans Sphe3]
gismo_orf501	4.29004	5.70593	0.374778	beta-glucosidase/6-phospho-beta-glucosidase/ beta-galactosidase [Microbacterium testaceum StLB037]
gismo_orf1824	5.67136	7.08323	0.375824	intracellular protease/amidase [Arthrobacter phenanthrenivorans Sphe3]
gismo_orf2673	6.54905	7.95936	0.376231	pyridine nucleotide-disulphide oxidoreductase dimerisation region [Arthrobacter chlorophenolicus A6]
gismo_orf397	3.8597	5.2681	0.376729	ABC-type dipeptide/oligopeptide/nickel transport system, permease [Arthrobacter phenanthrenivorans Sphe3]
gismo_orf1939	4.16289	5.56495	0.378388	prephenate dehydratase [Arthrobacter phenanthrenivorans Sphe3]
gismo_orf3936	3.56458	4.96144	0.379752	Hpt domain-containing protein [Arthrobacter phenanthrenivorans Sphe3]
gismo_orf2788	2.31241	3.70832	0.380005	methylmalonate-semialdehyde dehydrogenase (acylating) [Arthrobacter phenanthrenivorans Sphe3]
gismo_orf2069	1.99557	3.38551	0.38158	response regulator with CheY-like receiver domain and winged-helix DNA-binding domain [Arthrobacter phenanthrenivorans Sphe3]
gismo_orf1386	3.70726	5.09542	0.38205	hypothetical protein Achl_1162 [Arthrobacter chlorophenolicus A6]
gismo_orf2349	4.21978	5.60579	0.382621	hypothetical protein ROP_55000 [Rhodococcus opacus B4]
gismo_orf2623	7.48593	8.86764	0.383764	glutamate synthase (NADH) large subunit [Arthrobacter phenanthrenivorans Sphe3]
gismo_orf889	5.31	6.68307	0.38607	hypothetical protein Asphe3_24230 [Arthrobacter phenanthrenivorans Sphe3]
gismo_orf741	2.28103	3.65366	0.386188	hypothetical protein Smon_1508 [Streptobacillus moniliformis DSM 12112]
gm_orf462	6.27294	7.64285	0.386915	hypothetical protein Asphe3_03260 [Arthrobacter phenanthrenivorans Sphe3]
gismo_orf2217	9.34277	10.7124	0.386997	hypothetical protein Asphe3_39170 [Arthrobacter phenanthrenivorans Sphe3]
gismo_orf4393	6.91402	8.28215	0.387393	thiazole synthase [Arthrobacter sp. FB24]
gismo_orf4007	5.18898	6.55559	0.3878	hypothetical protein Asphe3_21480 [Arthrobacter phenanthrenivorans Sphe3]
gismo_orf3606	6.15897	7.52476	0.388021	hypothetical protein Asphe3_04370 [Arthrobacter phenanthrenivorans Sphe3]
gm_orf3459	3.28422	4.64593	0.38912	hypothetical protein Asphe3_07920 [Arthrobacter phenanthrenivorans Sphe3]
gismo_orf4271	3.40529	4.76672	0.389195	divalent heavy-metal cations transporter [Arthrobacter phenanthrenivorans Sphe3]
gismo_orf1370	3.23676	4.59807	0.389227	dehydrogenase [Arthrobacter phenanthrenivorans Sphe3]
gismo_orf1802	2.88798	4.24662	0.389951	metalloprotease [Arthrobacter phenanthrenivorans Sphe3]
gismo_orf2697	4.52406	5.87641	0.391655	hypothetical protein Asphe3_16010 [Arthrobacter phenanthrenivorans Sphe3]
gismo_orf2833	3.70832	5.06026	0.391764	hypothetical protein Asphe3_05700 [Arthrobacter phenanthrenivorans Sphe3]
gismo_orf427	4.17754	5.52677	0.392503	MgtE intracellular region [Arthrobacter chlorophenolicus A6]
gismo_orf2423	10.7614	12.1099	0.392706	DNA-binding protein, excisionase family [Arthrobacter phenanthrenivorans Sphe3]
gismo_orf1594	3.4644	4.80907	0.393744	hypothetical protein Achl_2026 [Arthrobacter chlorophenolicus A6]
gismo_orf2381	2.25648	3.59702	0.394871	nucleotidyltransferase/DNA polymerase involved in DNA repair [Arthrobacter phenanthrenivorans Sphe3]
gismo_orf2095	2.27787	3.61808	0.394965	hypothetical protein Asphe3_35410 [Arthrobacter phenanthrenivorans Sphe3]
gismo_orf1714	8.09064	9.42958	0.395309	membrane protein implicated in regulation of membrane protease activity [Arthrobacter phenanthrenivorans Sphe3]
gismo_orf4333	8.84897	10.1857	0.395929	porphobilinogen deaminase [Arthrobacter chlorophenolicus A6]
gismo_orf3896	6.29011	7.62669	0.395956	phosphoglycerate kinase [Arthrobacter phenanthrenivorans Sphe3]
gismo_orf4313	3.27084	4.60593	0.396367	hypothetical protein Asphe3_31220 [Arthrobacter phenanthrenivorans Sphe3]
gismo_orf3763	2.73357	4.06689	0.396854	hypothetical protein Achl_0904 [Arthrobacter chlorophenolicus A6]
gismo_orf2243	4.05735	5.38356	0.398816	major facilitator transporter [Arthrobacter sp. FB24]
gismo_orf782	6.66298	7.98711	0.399388	hydrolase or acyltransferase of alpha/beta superfamily [Arthrobacter phenanthrenivorans Sphe3]
gismo_orf456	5.66505	6.98837	0.399614	Urease accessory protein UreD [Arthrobacter chlorophenolicus A6]
gismo_orf3993	4.4991	5.82223	0.399668	ROK family protein [Arthrobacter chlorophenolicus A6]
gismo_orf2778	5.88642	7.20717	0.400329	hypothetical protein Asphe3_05130 [Arthrobacter phenanthrenivorans Sphe3]
gismo_orf1394	7.73006	9.04848	0.400975	hypothetical protein Achl_1148 [Arthrobacter chlorophenolicus A6]
gismo_orf43	6.97126	8.28941	0.40105	hypothetical protein Asphe3_29830 [Arthrobacter phenanthrenivorans Sphe3]
gismo_orf1791	2.41414	3.72447	0.40323	parallel beta-helix repeat [Cellulophaga lytica DSM 7489]
gismo_orf84	5.67322	6.98325	0.403314	ABC-type nitrate/sulfonate/bicarbonate transport system, ATPase component [Arthrobacter phenanthrenivorans Sphe3]
gismo_orf1142	2.91575	4.22473	0.403606	DnaJ-class molecular chaperone with C-terminal Zn finger domain [Arthrobacter phenanthrenivorans Sphe3]
gismo_orf2255	5.2927	6.60099	0.403799	beta-ketoadipate pathway transcriptional regulator, PcaR/PcaU/PobR family [Arthrobacter phenanthrenivorans Sphe3]
gismo_orf837	8.95125	10.2583	0.404138	metal-binding protein protein, possibly nucleic-acid binding protein [Arthrobacter phenanthrenivorans Sphe3]
gismo_orf3013	3.88176	5.18762	0.40448	aminotransferase [Arthrobacter phenanthrenivorans Sphe3]
gismo_orf3095	4.39463	5.69419	0.406249	pyridoxamine 5'-phosphate oxidase [Arthrobacter phenanthrenivorans Sphe3]
gismo_orf1217	2.86934	4.16487	0.407385	flavodoxin [Arthrobacter phenanthrenivorans Sphe3]
gismo_orf3383	8.38295	9.67252	0.409074	ammonium transporter [Arthrobacter chlorophenolicus A6]
gismo_orf2228	7.31029	8.59624	0.4101	hypothetical protein Asphe3_39070 [Arthrobacter phenanthrenivorans Sphe3]
gismo_orf179	2.68942	3.97398	0.410494	hypothetical protein Achl_2734 [Arthrobacter chlorophenolicus A6]
gismo_orf2592	4.15828	5.43971	0.41139	mannitol dehydrogenase [Arthrobacter chlorophenolicus A6]
gismo_orf1996	3.94228	5.22318	0.411541	hypothetical protein Achl_3399 [Arthrobacter chlorophenolicus A6]
gismo_orf2362	5.9928	7.27009	0.412571	AO05 [Arthrobacter oxydans]
gismo_orf4359	4.28102	5.55638	0.413122	amidohydrolase [Arthrobacter phenanthrenivorans Sphe3]
gismo_orf995	8.36988	9.64417	0.413429	membrane protein [Arthrobacter phenanthrenivorans Sphe3]
gismo_orf1651	3.28842	4.56238	0.413522	hypothetical protein Asphe3_19700 [Arthrobacter phenanthrenivorans Sphe3]
gismo_orf3617	3.61461	4.88605	0.414246	hypothetical protein Asphe3_04480 [Arthrobacter phenanthrenivorans Sphe3]
gismo_orf3918	2.61151	3.88176	0.414587	hypothetical protein Asphe3_17850 [Arthrobacter phenanthrenivorans Sphe3]
gismo_orf1649	2.92355	4.18084	0.41833	DNA polymerase III subunit delta [Arthrobacter phenanthrenivorans Sphe3]
gismo_orf917	8.40861	9.66368	0.418974	ATP-dependent Clp protease adaptor protein ClpS [Arthrobacter chlorophenolicus A6]
gismo_orf2477	3.74853	5.0014	0.419612	pyrroline-5-carboxylate reductase [Arthrobacter chlorophenolicus A6]
gismo_orf373	4.96397	6.2153	0.420059	arabinose efflux permease [Arthrobacter phenanthrenivorans Sphe3]
gismo_orf3803	7.49066	8.73686	0.421558	iojap-related protein [Arthrobacter phenanthrenivorans Sphe3]
gismo_orf2231	7.67783	8.92171	0.422235	hypothetical protein Asphe3_39040 [Arthrobacter phenanthrenivorans Sphe3]
gismo_orf2375	5.22572	6.46832	0.422609	beta-ketoadipyl CoA thiolase [Arthrobacter phenanthrenivorans Sphe3]
gismo_orf4031	4.92243	6.16474	0.422696	hypothetical protein Asphe3_21310 [Arthrobacter phenanthrenivorans Sphe3]
gismo_orf2047	10.4953	11.7351	0.423417	hypothetical protein Asphe3_35960 [Arthrobacter phenanthrenivorans Sphe3]
gismo_orf2774	7.20717	8.44443	0.424176	hypothetical protein Achl_0617 [Arthrobacter chlorophenolicus A6]
gismo_orf2704	10.4034	11.6361	0.425504	hypothetical protein Asphe3_15940 [Arthrobacter phenanthrenivorans Sphe3]
gismo_orf704	2.64708	3.87829	0.42596	periplasmic binding protein/LacI transcriptional regulator [Kineococcus radiotolerans SRS30216]
gismo_orf2313	3.54091	4.77067	0.426389	extracellular solute-binding protein family 5 [Arthrobacter chlorophenolicus A6]
gismo_orf974	3.8651	5.09342	0.426817	ATP-dependent helicase HrpA [Arthrobacter phenanthrenivorans Sphe3]
gismo_orf824	3.63162	4.85927	0.427013	glucose-6-phosphate 1-dehydrogenase [Arthrobacter phenanthrenivorans Sphe3]
gismo_orf2837	6.26079	7.48593	0.427753	transcriptional regulator [Arthrobacter phenanthrenivorans Sphe3]
orf00880	3.5295	4.75461	0.427764	site-specific recombinase, DNA invertase Pin [Arthrobacter phenanthrenivorans Sphe3]
gismo_orf1618	3.67947	4.90445	0.427803	membrane protein [Arthrobacter phenanthrenivorans Sphe3]
gismo_orf3952	3.50521	4.72901	0.428153	excisionase family protein [Arthrobacter aurescens TC1]
gismo_orf953	3.16383	4.38673	0.428419	glycosyltransferase [Arthrobacter phenanthrenivorans Sphe3]
gm_orf2847	4.04904	5.27033	0.428901	hypothetical protein Achl_3329 [Arthrobacter chlorophenolicus A6]
gismo_orf451	4.93932	6.1604	0.428961	hypothetical protein Achl_0414 [Arthrobacter chlorophenolicus A6]
gismo_orf4124	4.93376	6.14992	0.430427	amino acid carrier protein [Arthrobacter phenanthrenivorans Sphe3]
gismo_orf2377	3.60041	4.81047	0.43225	hypothetical protein Asphe3_31910 [Arthrobacter phenanthrenivorans Sphe3]
gismo_orf3616	5.03257	6.24153	0.432581	transcriptional regulator [Arthrobacter phenanthrenivorans Sphe3]
gismo_orf3938	5.52519	6.73191	0.433255	hypothetical protein AAur_0599 [Arthrobacter aurescens TC1]
gismo_orf840	5.56495	6.76747	0.434516	phosphopantetheine adenylyltransferase [Arthrobacter chlorophenolicus A6]
gismo_orf1777	4.13463	5.33667	0.43466	ABC transporter ATP-binding protein [Arthrobacter aurescens TC1]
gismo_orf1119	10.4707	11.6698	0.435557	sigma 54 modulation protein/ribosomal protein S30EA [Arthrobacter chlorophenolicus A6]
gismo_orf1215	3.87447	5.07205	0.436008	assimilatory nitrate reductase (NADH) subunit beta [Arthrobacter phenanthrenivorans Sphe3]
gismo_orf967	3.63041	4.82652	0.43645	flavodoxin reductase family protein [Arthrobacter phenanthrenivorans Sphe3]
gismo_orf3759	4.3774	5.5703	0.437421	cold-shock DNA-binding protein family [Arthrobacter phenanthrenivorans Sphe3]
gismo_orf1949	3.43595	4.62814	0.437637	heparinase II/III family protein [Arthrobacter chlorophenolicus A6]
gismo_orf1743	7.60959	8.79835	0.43868	hypothetical protein Asphe3_18890 [Arthrobacter phenanthrenivorans Sphe3]
gismo_orf3825	6.07965	7.26749	0.43896	ATP-dependent Clp protease ATP-binding subunit ClpX [Arthrobacter phenanthrenivorans Sphe3]
gismo_orf981	7.38025	8.56699	0.439293	Fur family ferric uptake regulator [Arthrobacter chlorophenolicus A6]
gismo_orf1538	5.26642	6.45275	0.439419	hypothetical protein Asphe3_20760 [Arthrobacter phenanthrenivorans Sphe3]
gismo_orf3429	4.5206	5.70331	0.440524	uricase (urate oxidase) [Arthrobacter phenanthrenivorans Sphe3]
gismo_orf3605	5.24722	6.42827	0.44103	Major Facilitator Superfamily transporter [Arthrobacter phenanthrenivorans Sphe3]
gismo_orf2276	2.50586	3.68631	0.441214	4-hydroxybenzoate 3-monooxygenase [Arthrobacter phenanthrenivorans Sphe3]
gismo_orf4310	10.6926	11.8691	0.442433	CsbD-like protein [Arthrobacter phenanthrenivorans Sphe3]
gismo_orf2458	2.17823	3.35386	0.44269	extracellular solute-binding protein [Arthrobacter sp. FB24]
gismo_orf1983	4.0274	5.20127	0.443229	hypothetical protein Asphe3_36360 [Arthrobacter phenanthrenivorans Sphe3]
gismo_orf970	9.47906	10.6493	0.444357	Zinc metalloprotease (elastase) [Arthrobacter phenanthrenivorans Sphe3]
gismo_orf60	2.63971	3.80783	0.445001	glyoxalase/bleomycin resistance protein/dioxygenase [Arthrobacter chlorophenolicus A6]
gismo_orf2756	2.59316	3.76087	0.445128	response regulator of citrate/malate metabolism [Arthrobacter phenanthrenivorans Sphe3]
gismo_orf2249	2.9998	4.16206	0.446813	3-carboxy-cis,cis-muconate cycloisomerase [Arthrobacter phenanthrenivorans Sphe3]
gismo_orf1371	3.29753	4.4588	0.447118	hypothetical protein Asphe3_11370 [Arthrobacter phenanthrenivorans Sphe3]
gismo_orf996	6.95595	8.11414	0.448075	3-phosphoshikimate 1-carboxyvinyltransferase [Arthrobacter phenanthrenivorans Sphe3]
gismo_orf3643	10.7921	11.9498	0.448251	hypothetical protein AAur_3504 [Arthrobacter aurescens TC1]
gismo_orf842	3.8588	5.01529	0.448601	hypothetical protein Asphe3_23720 [Arthrobacter phenanthrenivorans Sphe3]
gismo_orf655	5.4829	6.63938	0.448606	Purine nucleosidase [Arthrobacter chlorophenolicus A6]
gismo_orf3937	4.59137	5.74721	0.448806	hypothetical protein AAur_3983 [Arthrobacter aurescens TC1]
gismo_orf2520	3.23771	4.39006	0.449892	ABC-type multidrug transporter, ATPase and permease [Arthrobacter phenanthrenivorans Sphe3]
gismo_orf3363	4.16487	5.31644	0.450135	hypothetical protein Asphe3_34050 [Arthrobacter phenanthrenivorans Sphe3]
gismo_orf919	4.85927	6.00632	0.45155	nicotinamidase-like amidase [Arthrobacter phenanthrenivorans Sphe3]
orf00013	4.81576	5.96249	0.451648	hypothetical protein Achl_2878 [Arthrobacter chlorophenolicus A6]
gismo_orf1008	7.22134	8.36294	0.453259	metalloendopeptidase-like membrane protein [Arthrobacter phenanthrenivorans Sphe3]
gismo_orf313	5.36566	6.50612	0.453614	maltooligosyl trehalose synthase [Arthrobacter phenanthrenivorans Sphe3]
gismo_orf1746	3.96327	5.10128	0.454386	phosphohydrolase [Arthrobacter phenanthrenivorans Sphe3]
gismo_orf2702	7.9224	9.06037	0.454399	Zn-dependent protease with chaperone function [Arthrobacter phenanthrenivorans Sphe3]
gismo_orf3028	3.14015	4.27408	0.455675	molybdopterin converting factor, small subunit [Arthrobacter phenanthrenivorans Sphe3]
gismo_orf903	8.92703	10.0604	0.455858	Major Facilitator Superfamily transporter [Arthrobacter phenanthrenivorans Sphe3]
gismo_orf219	2.72756	3.8557	0.457505	YbaK/prolyl-tRNA synthetase associated region [Arthrobacter chlorophenolicus A6]
gismo_orf2664	3.54812	4.67532	0.457801	short-chain alcohol dehydrogenase [Arthrobacter phenanthrenivorans Sphe3]
gismo_orf3385	6.56534	7.68808	0.459221	hypothetical protein Asphe3_33810 [Arthrobacter phenanthrenivorans Sphe3]
gismo_orf1252	7.70692	8.82765	0.459861	hypothetical protein Asphe3_12390 [Arthrobacter phenanthrenivorans Sphe3]
gismo_orf1018	4.39816	5.51508	0.461077	hypothetical protein MlutN2_05208 [Micrococcus luteus NCTC 2665]
gismo_orf2395	3.92783	5.03909	0.462889	sugar ABC transporter permease [Arthrobacter chlorophenolicus A6]
gismo_orf849	6.73938	7.84962	0.463217	glycerol-3-phosphate dehydrogenase [Arthrobacter phenanthrenivorans Sphe3]
gismo_orf2834	4.85726	5.96659	0.46351	hypothetical protein Asphe3_05710 [Arthrobacter phenanthrenivorans Sphe3]
gismo_orf1707	3.14356	4.24745	0.46526	methyltransferase family protein [Arthrobacter phenanthrenivorans Sphe3]
gismo_orf402	4.51274	5.61333	0.466327	hypothetical protein Asphe3_26760 [Arthrobacter phenanthrenivorans Sphe3]
gismo_orf2229	7.5238	8.62314	0.466728	hypothetical protein Asphe3_39060 [Arthrobacter phenanthrenivorans Sphe3]
gismo_orf1058	6.51429	7.61129	0.467488	---NA---
orf05098	3.31688	4.41055	0.46857	hypothetical protein Asphe3_21360 [Arthrobacter phenanthrenivorans Sphe3]
gismo_orf1494	8.32837	9.40634	0.473698	hypothetical protein Asphe3_21180 [Arthrobacter phenanthrenivorans Sphe3]
gismo_orf3080	3.5833	4.66097	0.473793	hypothetical protein Asphe3_14690 [Arthrobacter phenanthrenivorans Sphe3]
gismo_orf424	5.82852	6.90489	0.474221	twin arginine-targeting protein translocase TatB [Arthrobacter phenanthrenivorans Sphe3]
gismo_orf2743	4.6981	5.77446	0.474224	hypothetical protein Asphe3_30400 [Arthrobacter phenanthrenivorans Sphe3]
gismo_orf1221	5.71825	6.79264	0.47487	phosphoglucomutase/phosphomannomutase alpha/beta/alpha domain I [Arthrobacter chlorophenolicus A6]
gismo_orf2446	3.91722	4.99043	0.475259	alpha-L-rhamnosidase [Arthrobacter phenanthrenivorans Sphe3]
gismo_orf630	4.69011	5.75889	0.476721	GntR family transcriptional regulator [Arthrobacter phenanthrenivorans Sphe3]
gismo_orf3867	6.91617	7.9849	0.476737	Zn-ribbon protein, possibly nucleic acid-binding protein [Arthrobacter phenanthrenivorans Sphe3]
gismo_orf850	8.64851	9.71538	0.477354	1-acyl-sn-glycerol-3-phosphate acyltransferase [Arthrobacter phenanthrenivorans Sphe3]
gismo_orf3649	4.76564	5.83042	0.478046	6-pyruvoyl-tetrahydropterin synthase [Arthrobacter phenanthrenivorans Sphe3]
gismo_orf573	6.39594	7.45704	0.479266	hypothetical protein Asphe3_02730 [Arthrobacter phenanthrenivorans Sphe3]
gismo_orf2638	6.60403	7.6651	0.479276	3,4-dihydroxy-2-butanone 4-phosphate synthase [Arthrobacter chlorophenolicus A6]
gismo_orf3668	3.05489	4.11269	0.480364	hemoglobin-like flavoprotein [Arthrobacter phenanthrenivorans Sphe3]
gismo_orf863	4.3085	5.36448	0.480971	hypothetical protein Asphe3_23960 [Arthrobacter phenanthrenivorans Sphe3]
gismo_orf2000	9.58297	10.6352	0.482218	protein tyrosine phosphatase, receptor type, F (predicted)-like protein [Arthrobacter chlorophenolicus A6]
gismo_orf3962	5.17168	6.22388	0.482231	Resolvase domain protein [Arthrobacter chlorophenolicus A6]
gismo_orf1118	3.62032	4.67042	0.482933	hypothetical protein Asphe3_25760 [Arthrobacter phenanthrenivorans Sphe3]
gismo_orf3848	3.1206	4.17013	0.483126	D-xylulose kinase [Arthrobacter phenanthrenivorans Sphe3]
gismo_orf936	8.26686	9.31538	0.483465	ATP/GTP-binding protein, doubtful CDS [Arthrobacter chlorophenolicus A6]
gismo_orf2003	4.53426	5.58248	0.483565	hypothetical protein Achl_3511 [Arthrobacter chlorophenolicus A6]
gm_orf537	3.82317	4.8706	0.483829	---NA---
gismo_orf4394	5.62887	6.67543	0.484122	thiamine biosynthesis protein ThiS [Arthrobacter phenanthrenivorans Sphe3]
gismo_orf3703	3.66614	4.71208	0.484328	protein of unknown function DUF159 [Arthrobacter chlorophenolicus A6]
gismo_orf971	8.94688	9.99246	0.484448	hypothetical protein Asphe3_24940 [Arthrobacter phenanthrenivorans Sphe3]
gismo_orf924	8.64476	9.68966	0.484678	hypothetical protein AAur_2578 [Arthrobacter aurescens TC1]
gismo_orf1990	3.82824	4.87257	0.484869	putative alpha-glucosidase [Verrucosispora maris AB-18-032]
gismo_orf806	3.72055	4.76434	0.485051	ribonuclease HII [Arthrobacter phenanthrenivorans Sphe3]
gismo_orf3116	6.84121	7.88162	0.486188	hypothetical protein AS9A_0183 [Amycolicicoccus subflavus DQS3-9A1]
gismo_orf4395	5.83974	6.8784	0.486778	glycine oxidase [Arthrobacter phenanthrenivorans Sphe3]
gismo_orf565	4.67532	5.71219	0.487384	hypothetical protein Asphe3_02790 [Arthrobacter phenanthrenivorans Sphe3]
gismo_orf790	3.26872	4.30494	0.487604	transcriptional regulator [Arthrobacter phenanthrenivorans Sphe3]
gismo_orf4167	5.61766	6.65349	0.487734	Ser/Thr protein phosphatase [Aeromicrobium marinum DSM 15272]
gismo_orf178	3.13128	4.16646	0.487956	hypothetical protein Achl_2735 [Arthrobacter chlorophenolicus A6]
gismo_orf851	8.17246	9.20706	0.488151	UDP-N-acetylglucosamine 1-carboxyvinyltransferase [Arthrobacter phenanthrenivorans Sphe3]
gismo_orf1693	4.22844	5.26102	0.488837	hypothetical protein Asphe3_19330 [Arthrobacter phenanthrenivorans Sphe3]
gismo_orf2081	5.61927	6.64886	0.489847	hypothetical protein Asphe3_35640 [Arthrobacter phenanthrenivorans Sphe3]
gismo_orf1773	3.96018	4.98792	0.490476	lipoate-protein ligase A [Arthrobacter phenanthrenivorans Sphe3]
gismo_orf4332	9.85361	10.8806	0.490735	uroporphyrinogen-III synthase [Arthrobacter phenanthrenivorans Sphe3]
gismo_orf2065	3.66112	4.68724	0.49103	GCN5-related N-acetyltransferase [Arthrobacter sp. FB24]
gismo_orf3433	3.1224	4.14599	0.491892	hypothetical protein Bpse112_17415 [Burkholderia pseudomallei 112]
gismo_orf2822	3.70295	4.72544	0.492264	2OG-Fe(II) oxygenase [Arthrobacter chlorophenolicus A6]
gismo_orf3914	4.39683	5.4192	0.492306	Major Facilitator Superfamily transporter [Arthrobacter phenanthrenivorans Sphe3]
gm_orf1525	3.84733	4.86771	0.492988	hypothetical protein Asphe3_19280 [Arthrobacter phenanthrenivorans Sphe3]
gismo_orf3487	7.26572	8.28545	0.493209	hypothetical protein Asphe3_15380 [Arthrobacter phenanthrenivorans Sphe3]
gismo_orf4336	6.89569	7.9114	0.494582	hypothetical protein Asphe3_26310 [Arthrobacter phenanthrenivorans Sphe3]
gismo_orf2322	6.74517	7.75859	0.495371	PTS system, mannitol-specific IIC component [Arthrobacter phenanthrenivorans Sphe3]
gismo_orf2883	6.14253	7.15563	0.495479	hypothetical protein Asphe3_06260 [Arthrobacter phenanthrenivorans Sphe3]
gismo_orf2670	5.30041	6.31325	0.495571	ATPase component of various ABC-type transporters with duplicated ATPase domain [Arthrobacter phenanthrenivorans Sphe3]
gismo_orf3572	3.48094	4.49355	0.49565	glycoside hydrolase family 43 [Arthrobacter chlorophenolicus A6]
gismo_orf1484	5.79498	6.80745	0.495697	alpha/beta hydrolase fold protein [Desulfatibacillum alkenivorans AK-01]
gismo_orf2947	4.73397	5.74466	0.49631	hypothetical protein Asphe3_13500 [Arthrobacter phenanthrenivorans Sphe3]
gismo_orf2779	2.92713	3.9368	0.496661	glycosidase [Arthrobacter phenanthrenivorans Sphe3]
gismo_orf4376	5.43206	6.44121	0.496838	hypothetical protein Asphe3_38110 [Arthrobacter phenanthrenivorans Sphe3]
gismo_orf2144	10.0959	11.1045	0.49703	ribonuclease P protein component [Arthrobacter chlorophenolicus A6]
gismo_orf398	4.7735	5.7818	0.497134	ATPase component of various ABC-type transporters with duplicated ATPase domain [Arthrobacter phenanthrenivorans Sphe3]
gismo_orf2594	2.83747	3.84324	0.498001	alcohol dehydrogenase GroES domain protein [Arthrobacter chlorophenolicus A6]
gismo_orf3413	5.00056	6.00441	0.498666	hypothetical protein Asphe3_33590 [Arthrobacter phenanthrenivorans Sphe3]
gismo_orf2860	3.81251	4.81576	0.498873	sugar phosphate isomerase/epimerase [Arthrobacter phenanthrenivorans Sphe3]
gismo_orf1168	4.45266	5.45537	0.499061	glycine/D-amino acid oxidase deaminating [Arthrobacter phenanthrenivorans Sphe3]
gismo_orf500	3.48937	4.49164	0.499214	hypothetical protein HMPREF9003_1058 [Bifidobacterium dentium JCVIHMP022]

## Sheet: 48h up-regulated
TargetID	H48	L48	Foldchange*	Description
gismo_orf1088	8.47726	7.47674	2.00072	glycosyl transferase family protein [Arthrobacter sp. FB24]
gismo_orf95	7.90808	6.90617	2.00264	cyanate permease [Arthrobacter phenanthrenivorans Sphe3]
gismo_orf2550	6.98722	5.98381	2.00473	hypothetical protein Asphe3_17670 [Arthrobacter phenanthrenivorans Sphe3]
gismo_orf4303	7.4953	6.4851	2.0142	sodium/proton antiporter, NhaA family [Arthrobacter phenanthrenivorans Sphe3]
gismo_orf2253	4.75944	3.74853	2.01519	3-oxoadipate CoA-transferase subunit alpha [Arthrobacter phenanthrenivorans Sphe3]
gismo_orf4120	4.77211	3.75494	2.02395	aspartate ammonia-lyase [Arthrobacter phenanthrenivorans Sphe3]
gismo_orf3375	5.57285	4.55439	2.02576	regulatory protein ArsR [Arthrobacter chlorophenolicus A6]
gismo_orf1363	3.38719	2.36393	2.03252	sugar diacid utilization regulator [Arthrobacter phenanthrenivorans Sphe3]
gismo_orf1824	6.19002	5.16562	2.03411	intracellular protease/amidase [Arthrobacter phenanthrenivorans Sphe3]
gismo_orf3858	8.05334	7.02889	2.03419	peptide deformylase [Arthrobacter phenanthrenivorans Sphe3]
gismo_orf2971	4.32609	3.29855	2.03855	AsnC family transcriptional regulator [Arthrobacter sp. FB24]
gismo_orf2436	9.25597	8.22453	2.04407	DNA repair photolyase [Arthrobacter phenanthrenivorans Sphe3]
gismo_orf1550	7.46412	6.42464	2.05549	dehydrogenase of unknown specificity, short-chain alcohol dehydrogenase -like protein [Arthrobacter phenanthrenivorans Sphe3]
gismo_orf93	5.2966	4.25384	2.06017	permease [Arthrobacter phenanthrenivorans Sphe3]
gismo_orf2086	5.68239	4.63829	2.06208	---NA---
gismo_orf297	10.9	9.85047	2.06978	50S ribosomal protein L13 [Arthrobacter chlorophenolicus A6]
gismo_orf198	6.66453	5.60029	2.09106	ankyrin repeat-containing protein [Arthrobacter phenanthrenivorans Sphe3]
gismo_orf2816	8.99025	7.92381	2.09426	carboxypeptidase [Arthrobacter phenanthrenivorans Sphe3]
gismo_orf334	7.10078	6.03196	2.09771	hypothetical protein Asphe3_27310 [Arthrobacter phenanthrenivorans Sphe3]
gismo_orf3771	4.96271	3.89249	2.09975	carbohydrate ABC transporter substrate-binding protein, CUT1 family [Arthrobacter phenanthrenivorans Sphe3]
gismo_orf2425	4.73503	3.65938	2.10768	glycoside/pentoside/hexuronide transporter [Arthrobacter phenanthrenivorans Sphe3]
gismo_orf3189	3.70726	2.62865	2.112	ABC-type multidrug transporter, ATPase and permease [Arthrobacter phenanthrenivorans Sphe3]
gismo_orf2437	3.53246	2.45054	2.11685	hypothetical protein Asphe3_32420 [Arthrobacter phenanthrenivorans Sphe3]
gismo_orf1988	5.02444	3.93934	2.12153	transcriptional regulator, LacI family [Cellulomonas flavigena DSM 20109]
gismo_orf2829	8.57103	7.48445	2.12369	phosphoribosylformylglycinamidine synthase I [Arthrobacter chlorophenolicus A6]
gismo_orf2506	8.22267	7.13252	2.12897	binding-protein-dependent transporters inner membrane component [Arthrobacter chlorophenolicus A6]
gismo_orf268	10.9535	9.85838	2.13637	DNA-directed RNA polymerase subunit alpha [Arthrobacter chlorophenolicus A6]
gismo_orf1113	7.11404	6.01585	2.14086	excisionase [Arthrobacter chlorophenolicus A6]
gismo_orf2326	5.0287	3.92783	2.14484	transporter permease [Arthrobacter chlorophenolicus A6]
gismo_orf101	6.12714	5.02287	2.1499	transporter DMT superfamily protein [Arthrobacter sp. FB24]
gismo_orf168	5.99646	4.8891	2.1545	aldo/keto reductase [Arthrobacter chlorophenolicus A6]
gismo_orf3778	6.04992	4.94123	2.15651	siderophore-interacting protein [Arthrobacter phenanthrenivorans Sphe3]
gismo_orf2468	4.46056	3.3504	2.15869	oxidoreductase [Arthrobacter chlorophenolicus A6]
gismo_orf3357	6.23394	5.10884	2.18116	transcriptional regulator [Arthrobacter arilaitensis Re117]
gismo_orf3052	6.81438	5.68794	2.18319	tRNA isopentenyltransferase MiaA [Arthrobacter phenanthrenivorans Sphe3]
gismo_orf2648	7.66075	6.53043	2.18907	hypothetical protein Asphe3_16480 [Arthrobacter phenanthrenivorans Sphe3]
gismo_orf2783	4.31302	3.18164	2.19068	carbohydrate ABC transporter membrane protein 2, CUT1 family [Arthrobacter phenanthrenivorans Sphe3]
gismo_orf2604	7.36232	6.22712	2.19649	death-on-curing protein [Arthrobacter aurescens TC1]
gismo_orf1286	6.86592	5.7301	2.19744	drug resistance transporter EmrB/QacA subfamily [Arthrobacter chlorophenolicus A6]
gismo_orf4197	4.26658	3.12928	2.1997	transcriptional regulator, AraC family protein [Brevibacterium linens BL2]
gismo_orf345	3.91606	2.77636	2.20335	ABC-type bacteriocin/lantibiotic exporter with N-terminal double-glycine peptidase domain [Arthrobacter phenanthrenivorans Sphe3]
gismo_orf2424	9.96277	8.82069	2.20699	3-deoxy-D-arabinoheptulosonate-7-phosphate synthase [Arthrobacter phenanthrenivorans Sphe3]
gismo_orf109	5.60978	4.46056	2.21794	amino acid transporter [Arthrobacter phenanthrenivorans Sphe3]
gismo_orf400	9.26336	8.11414	2.21794	GTP-binding protein TypA/BipA [Arthrobacter phenanthrenivorans Sphe3]
gismo_orf3197	4.72901	3.57461	2.22592	hypothetical protein Achl_0082 [Arthrobacter chlorophenolicus A6]
gismo_orf2935	7.14048	5.96916	2.25217	putative transcriptional regulator [Rothia mucilaginosa DY-18]
gismo_orf299	4.08599	2.91434	2.2527	glycosyl transferase family 39 [Arthrobacter chlorophenolicus A6]
gismo_orf357	6.51977	5.33667	2.27064	SAF domain-containing protein [Arthrobacter phenanthrenivorans Sphe3]
gismo_orf4198	5.22572	4.03731	2.27901	isochorismatase hydrolase [Brevibacterium linens BL2]
gismo_orf4127	4.75461	3.56393	2.2826	capsule biosynthesis enzymes related protein [Arthrobacter phenanthrenivorans Sphe3]
gismo_orf1830	5.49059	4.29648	2.28804	permease [Arthrobacter phenanthrenivorans Sphe3]
gismo_orf3271	4.46526	3.24948	2.32266	hypothetical protein Arth_0938 [Arthrobacter sp. FB24]
gismo_orf3401	6.36772	5.14693	2.33073	response regulator with antiterminator output domain [Arthrobacter phenanthrenivorans Sphe3]
gismo_orf337	10.0915	8.86104	2.3464	chaperonin GroL [Arthrobacter phenanthrenivorans Sphe3]
gismo_orf4084	5.58919	4.35569	2.35137	NAD-dependent epimerase/dehydratase [Arthrobacter chlorophenolicus A6]
gismo_orf3223	5.10648	3.87176	2.35336	alcohol dehydrogenase GroES domain protein [Arthrobacter chlorophenolicus A6]
gismo_orf631	4.73677	3.49723	2.36122	molybdenum cofactor biosynthesis protein [Rothia mucilaginosa DY-18]
gismo_orf2100	6.53441	5.28773	2.37295	hypothetical protein Asphe3_00430 [Arthrobacter phenanthrenivorans Sphe3]
gismo_orf116	5.61333	4.36571	2.37449	hypothetical protein Asphe3_29100 [Arthrobacter phenanthrenivorans Sphe3]
gismo_orf4123	5.65421	4.4026	2.38107	GntR family transcriptional regulator [Arthrobacter phenanthrenivorans Sphe3]
gismo_orf4056	6.13124	4.87685	2.38566	hypothetical protein Asphe3_08800 [Arthrobacter phenanthrenivorans Sphe3]
gismo_orf2831	9.32572	8.07013	2.38765	phosphoribosylformylglycinamidine synthase, purS [Arthrobacter chlorophenolicus A6]
gismo_orf1872	5.88458	4.62171	2.39972	hypothetical protein Asphe3_37030 [Arthrobacter phenanthrenivorans Sphe3]
gismo_orf3356	4.0285	2.75731	2.41359	hypothetical protein Asphe3_34080 [Arthrobacter phenanthrenivorans Sphe3]
gismo_orf3591	10.4177	9.14344	2.41867	arabinose efflux permease family protein [Arthrobacter phenanthrenivorans Sphe3]
gismo_orf3714	3.72055	2.44087	2.42784	---NA---
gismo_orf803	3.43955	2.15949	2.42848	Mg chelatase-related protein [Arthrobacter phenanthrenivorans Sphe3]
gismo_orf4339	9.47491	8.19469	2.42876	glutamyl-tRNA reductase [Arthrobacter phenanthrenivorans Sphe3]
gismo_orf3721	5.11569	3.83102	2.43628	4-oxalocrotonate tautomerase [Arthrobacter chlorophenolicus A6]
gismo_orf1138	7.00437	5.69153	2.4843	tRNA-specific 2-thiouridylase MnmA [Arthrobacter sp. FB24]
gismo_orf391	8.50835	7.19333	2.48805	short-chain dehydrogenase/reductase SDR [Arthrobacter chlorophenolicus A6]
gismo_orf2931	4.11269	2.79281	2.49645	lysophospholipase L1-like esterase [Arthrobacter phenanthrenivorans Sphe3]
gismo_orf4169	4.68418	3.35991	2.50406	hypothetical protein Arth_0713 [Arthrobacter sp. FB24]
gismo_orf393	3.69232	2.35291	2.53049	deoxyribodipyrimidine photolyase-related protein [Arthrobacter chlorophenolicus A6]
gismo_orf473	6.68614	5.34386	2.53552	RNA polymerase sigma factor, sigma-70 family [Arthrobacter phenanthrenivorans Sphe3]
gismo_orf3727	6.82533	5.47939	2.54196	putative hydrolase [Rothia mucilaginosa DY-18]
gismo_orf2325	5.368	4.00711	2.56845	transporter permease [Arthrobacter chlorophenolicus A6]
gismo_orf4308	5.57552	4.21247	2.57228	major facilitator transporter [Arthrobacter sp. FB24]
gismo_orf717	6.99201	5.62279	2.5833	GntR family transcriptional regulator [Arthrobacter aurescens TC1]
gm_orf2067	6.90023	5.52967	2.58571	hypothetical protein Asphe3_38610 [Arthrobacter phenanthrenivorans Sphe3]
gismo_orf4087	3.50139	2.12808	2.59065	5-dehydro-4-deoxyglucarate dehydratase [Arthrobacter chlorophenolicus A6]
gismo_orf4256	4.9605	3.58572	2.59328	---NA---
gismo_orf2782	5.883	4.50636	2.59663	binding-protein-dependent transporters inner membrane component [Arthrobacter chlorophenolicus A6]
gismo_orf99	6.43283	5.05295	2.60247	4-aminobutyrate aminotransferase apoenzyme [Arthrobacter phenanthrenivorans Sphe3]
gismo_orf2905	4.01392	2.61388	2.63908	glycine/D-amino acid oxidase deaminating [Arthrobacter phenanthrenivorans Sphe3]
gismo_orf2814	10.2727	8.86764	2.64823	hypothetical protein Asphe3_05520 [Arthrobacter phenanthrenivorans Sphe3]
gismo_orf3334	5.00594	3.59914	2.65148	aminotransferase [Arthrobacter phenanthrenivorans Sphe3]
gismo_orf2997	6.39594	4.9808	2.66686	integral membrane protein [Arthrobacter aurescens TC1]
gismo_orf2006	4.18955	2.76087	2.69201	hypothetical protein Asphe3_36310 [Arthrobacter phenanthrenivorans Sphe3]
gismo_orf536	7.01246	5.5703	2.71727	drug resistance transporter EmrB/QacA subfamily [Arthrobacter phenanthrenivorans Sphe3]
gismo_orf366	4.85581	3.39821	2.74651	abortive infection protein [Chloroflexus aggregans DSM 9485]
gismo_orf12	6.51429	5.04425	2.7703	---NA---
gismo_orf2304	6.06141	4.57283	2.80614	hypothetical protein Arth_3426 [Arthrobacter sp. FB24]
gismo_orf2756	5.04293	3.54673	2.82099	response regulator of citrate/malate metabolism [Arthrobacter phenanthrenivorans Sphe3]
gismo_orf4363	6.25243	4.7513	2.83065	transcriptional regulator [Arthrobacter phenanthrenivorans Sphe3]
gismo_orf3830	7.48797	5.98545	2.83337	hypothetical protein RMDY18_08630 [Rothia mucilaginosa DY-18]
gismo_orf2772	9.71538	8.20901	2.84095	choline/carnitine/betaine transporter [Arthrobacter chlorophenolicus A6]
gismo_orf968	10.7205	9.21076	2.84751	---NA---
gismo_orf2740	5.42154	3.90755	2.85599	nucleoside-diphosphate sugar epimerase [Arthrobacter phenanthrenivorans Sphe3]
gismo_orf21	5.95926	4.41354	2.91949	transcriptional regulator, LacI family [Streptomyces violaceusniger Tu 4113]
gismo_orf3103	4.26549	2.66377	3.03506	serine hydroxymethyltransferase [Arthrobacter phenanthrenivorans Sphe3]
gismo_orf3314	6.37359	4.76798	3.04324	arabinose efflux permease family protein [Arthrobacter phenanthrenivorans Sphe3]
gismo_orf98	6.10472	4.49774	3.04613	aldehyde dehydrogenase [Arthrobacter sp. FB24]
gismo_orf2383	6.64986	5.02009	3.09464	amino acid permease-associated region [Arthrobacter chlorophenolicus A6]
gismo_orf330	5.89112	4.2405	3.13967	hypothetical protein Asphe3_27360 [Arthrobacter phenanthrenivorans Sphe3]
gismo_orf4096	4.7238	3.07079	3.14488	CsbD family protein [Arthrobacter chlorophenolicus A6]
gismo_orf614	4.21118	2.54319	3.17772	formyltetrahydrofolate deformylase [Arthrobacter phenanthrenivorans Sphe3]
gismo_orf371	8.76967	7.06676	3.25556	Major Facilitator Superfamily transporter [Arthrobacter phenanthrenivorans Sphe3]
gismo_orf2885	6.35669	4.65171	3.26025	ABC-type spermidine/putrescine transporter, ATPase component [Arthrobacter phenanthrenivorans Sphe3]
gismo_orf3255	6.44121	4.7238	3.28847	membrane protein [Arthrobacter phenanthrenivorans Sphe3]
gismo_orf2801	4.04262	2.31949	3.30151	3-oxoacid CoA-transferase subunit beta [Arthrobacter chlorophenolicus A6]
gismo_orf1514	4.63432	2.86862	3.40039	universal stress protein UspA-like protein [Arthrobacter phenanthrenivorans Sphe3]
gismo_orf154	10.3562	8.58654	3.40966	DNA/RNA helicase, superfamily II [Arthrobacter phenanthrenivorans Sphe3]
gismo_orf2305	7.81409	6.03624	3.42915	flavoprotein [Arthrobacter phenanthrenivorans Sphe3]
gismo_orf1285	8.06107	6.28115	3.43406	TetR family transcriptional regulator [Arthrobacter sp. FB24]
gismo_orf4282	3.93934	2.15195	3.45189	---NA---
gismo_orf1786	6.9603	5.15525	3.4944	---NA---
gismo_orf3294	4.1161	2.3069	3.50447	hypothetical protein Arth_2059 [Arthrobacter sp. FB24]
gismo_orf336	11.6891	9.87206	3.52366	co-chaperonin GroES [Arthrobacter sp. FB24]
gismo_orf211	8.9954	7.17674	3.52753	transcription termination/antitermination factor NusG [Arthrobacter aurescens TC1]
gm_orf3045	7.40071	5.57933	3.5342	hypothetical protein Asphe3_17090 [Arthrobacter phenanthrenivorans Sphe3]
gismo_orf71	3.81251	1.98819	3.5414	hypothetical protein AAur_3099 [Arthrobacter aurescens TC1]
gismo_orf583	8.37645	6.54142	3.56778	nitroreductase [Arthrobacter phenanthrenivorans Sphe3]
gismo_orf3224	4.98365	3.07955	3.74276	hypothetical protein Achl_1062 [Arthrobacter chlorophenolicus A6]
gismo_orf2793	7.28378	5.32447	3.88876	transcriptional regulator [Arthrobacter phenanthrenivorans Sphe3]
gismo_orf982	10.6606	8.68413	3.93539	ABC transporter [Arthrobacter chlorophenolicus A6]
gismo_orf2603	6.34824	4.29004	4.16467	---NA---
gismo_orf4202	4.91575	2.80042	4.33287	NAD-dependent epimerase/dehydratase [Arthrobacter chlorophenolicus A6]
gismo_orf3150	4.04904	1.88858	4.47059	putative sugar transport integral membrane protein [Clavibacter michiganensis subsp. sepedonicus]
gismo_orf2856	7.05933	4.89377	4.4864	DSBA oxidoreductase [Arthrobacter chlorophenolicus A6]
gismo_orf38	4.1013	1.93356	4.4932	---NA---
gismo_orf2792	5.47811	3.2794	4.59071	thioredoxin reductase [Arthrobacter phenanthrenivorans Sphe3]
gismo_orf3872	11.5526	9.35161	4.59781	6-phosphogluconate dehydrogenase (decarboxylating) [Arthrobacter phenanthrenivorans Sphe3]
gismo_orf3139	6.60246	4.39247	4.62671	dicarboxylate-carrier protein [Saccharopolyspora erythraea NRRL 2338]
gismo_orf449	3.63162	1.40292	4.68712	acetyl-coA carboxylase carboxyl transferase subunit beta [Brevibacterium mcbrellneri ATCC 49030]
gismo_orf2010	4.78744	2.55789	4.68987	hypothetical protein Achl_3503 [Arthrobacter chlorophenolicus A6]
gismo_orf716	8.60922	6.35138	4.78273	amidohydrolase family protein [Arthrobacter aurescens TC1]
gismo_orf3429	6.10089	3.81715	4.86938	uricase (urate oxidase) [Arthrobacter phenanthrenivorans Sphe3]
gismo_orf3587	3.58458	1.29267	4.89703	acetyltransferase, ribosomal protein N-acetylase [Arthrobacter phenanthrenivorans Sphe3]
gismo_orf2324	8.54591	6.19002	5.11911	periplasmic binding protein [Arthrobacter chlorophenolicus A6]
gismo_orf627	5.32447	2.95181	5.17896	ABC-type sugar transport system, permease component [Arthrobacter aurescens TC1]
gm_orf3745	4.42964	2.03126	5.27211	hypothetical protein AAur_3933 [Arthrobacter aurescens TC1]
gismo_orf4154	6.28873	3.88596	5.28818	siderophore-interacting protein [Arthrobacter phenanthrenivorans Sphe3]
gismo_orf715	9.17023	6.74621	5.36661	oxidoreductase, aryl-alcohol dehydrogenase like protein [Arthrobacter phenanthrenivorans Sphe3]
gismo_orf969	5.59243	3.12367	5.53567	hypothetical protein Asphe3_10540 [Arthrobacter phenanthrenivorans Sphe3]
gismo_orf3306	4.81047	2.32159	5.61343	binding-protein-dependent transport systems inner membrane component [Arthrobacter sp. FB24]
gismo_orf713	10.8143	8.31687	5.64686	putative mandelate racemase/muconate lactonizing enzyme [Arthrobacter ilicis]
gismo_orf3586	6.13374	3.63041	5.66993	lysine/ornithine N-monooxygenase [Arthrobacter phenanthrenivorans Sphe3]
gismo_orf187	6.77915	4.2565	5.74636	GntR family transcriptional regulator [Arthrobacter chlorophenolicus A6]
gismo_orf1887	7.50886	4.9694	5.8137	aminodeoxychorismate synthase, component I [Arthrobacter phenanthrenivorans Sphe3]
gismo_orf2980	4.24413	1.672	5.94688	acyl-CoA dehydrogenase domain protein [Arthrobacter chlorophenolicus A6]
gismo_orf482	5.93379	3.30981	6.1645	---NA---
gismo_orf714	9.68284	7.01246	6.36595	hypothetical protein SACE_3935 [Saccharopolyspora erythraea NRRL 2338]
gismo_orf448	3.87829	1.12383	6.74801	L-carnitine dehydratase/bile acid-inducible protein F [Geodermatophilus obscurus DSM 43160]
gismo_orf2051	9.6084	6.83921	6.81725	ABC-type dipeptide/oligopeptide/nickel transport system, ATPase component [Arthrobacter phenanthrenivorans Sphe3]
gismo_orf2887	9.97908	7.18959	6.91385	extracellular solute-binding protein family 1 [Arthrobacter chlorophenolicus A6]
gismo_orf2279	7.60959	4.66399	7.70395	ABC-type Fe3+ transporter, permease [Arthrobacter phenanthrenivorans Sphe3]
gismo_orf2353	3.98176	1.03286	7.7216	acyl-CoA synthetase (AMP-forming)/AMP-acid ligase II [Arthrobacter phenanthrenivorans Sphe3]
gismo_orf210	11.4051	8.44984	7.75582	preprotein translocase, SecE subunit [Arthrobacter phenanthrenivorans Sphe3]
gismo_orf4355	5.13304	2.09349	8.22233	transposase IS4 family protein [Frankia sp. EAN1pec]
gismo_orf2049	10.5003	7.43842	8.35072	ABC-type dipeptide transporter, periplasmic component [Arthrobacter phenanthrenivorans Sphe3]
gm_orf648	10.4561	7.39184	8.3643	putative HHDD isomerase/OPET decarboxylase [Arthrobacter ilicis]
gm_orf1655	10.29	7.2125	8.44147	hypothetical protein Asphe3_37320 [Arthrobacter phenanthrenivorans Sphe3]
gismo_orf983	10.8249	7.69738	8.73924	Mn/Zn ABC transporter ATPase [Arthrobacter phenanthrenivorans Sphe3]
gismo_orf712	5.98934	2.86036	8.74813	2-hydroxyhepta-2,4-diene-1,7-dioate isomerase [Arthrobacter aurescens TC1]
gismo_orf2048	9.80072	6.62678	9.02507	ABC-type dipeptide/oligopeptide/nickel transport system, permease [Arthrobacter phenanthrenivorans Sphe3]
gismo_orf4150	9.36321	6.09576	9.62942	ABC-type Fe3+-hydroxamate transporter, periplasmic component [Arthrobacter phenanthrenivorans Sphe3]
gismo_orf711	9.52886	6.19293	10.0976	putative short chain dehydrogenase [Arthrobacter ilicis]
gismo_orf2158	5.36627	2.00345	10.2875	MutT/nudix family protein [Arthrobacter aurescens TC1]
gismo_orf4306	6.3432	2.86473	11.1461	CBS domain-containing protein [Arthrobacter phenanthrenivorans Sphe3]
gismo_orf3585	5.92314	2.37746	11.6777	PLP-dependent enzyme, glutamate decarboxylase [Arthrobacter phenanthrenivorans Sphe3]
gismo_orf3588	4.62042	1.02363	12.0988	IucA/IucC family protein [Arthrobacter chlorophenolicus A6]
gismo_orf3949	6.15421	2.44169	13.1094	---NA---
gismo_orf3390	6.14634	2.42063	13.2298	flavin-dependent oxidoreductase, F420-dependent methylene-tetrahydromethanopterin reductase [Arthrobacter phenanthrenivorans Sphe3]
gismo_orf2052	9.80766	4.85799	30.9028	ABC-type dipeptide/oligopeptide/nickel transport system, ATPase component [Arthrobacter phenanthrenivorans Sphe3]
gismo_orf1889	12.1631	6.84664	39.8487	GTPase, G3E family [Arthrobacter phenanthrenivorans Sphe3]
gismo_orf1888	11.9334	5.99845	61.1767	50S ribosomal protein L36 [Arthrobacter sp. FB24]
gismo_orf2050	7.61913	1.18769	86.3089	nitrate/nitrite transporter [Arthrobacter phenanthrenivorans Sphe3]

## Sheet: 48h down-regulated
TargetID	H48	L48	Foldchange*	Description
gismo_orf2699	5.12149	10.3737	0.0262369	cytochrome d ubiquinol oxidase subunit II [Arthrobacter chlorophenolicus A6]
gismo_orf1031	2.32305	7.28165	0.0321597	---NA---
gismo_orf1029	2.10195	6.98612	0.0338624	glycosyl hydrolase family 25 [Turicibacter sp. HGF1]
gismo_orf1049	4.70437	9.00858	0.0506178	peptidase S14 ClpP [Pseudonocardia dioxanivorans CB1190]
gismo_orf1054	2.87074	7.04577	0.055359	---NA---
gismo_orf1027	3.99457	7.89986	0.0667407	---NA---
gismo_orf1045	4.28588	8.18721	0.0669243	---NA---
gismo_orf1050	2.70128	6.57371	0.0682781	hypothetical protein Psed_5787 [Pseudonocardia dioxanivorans CB1190]
gismo_orf1048	5.63561	9.50324	0.0685058	hypothetical protein Lxx03890 [Leifsonia xyli subsp. xyli str. CTCB07]
gismo_orf1040	5.06887	8.81151	0.0747057	---NA---
gismo_orf1036	2.8022	6.52148	0.0759253	hypothetical protein CORMATOL_01071 [Corynebacterium matruchotii ATCC 33806]
gismo_orf1030	4.57133	8.26985	0.0770253	---NA---
gismo_orf1025	3.77352	7.44891	0.0782708	YD repeat protein [Frankia sp. EUN1f]
gismo_orf2698	6.42464	10.0915	0.0787346	cysteine ABC transporter permease ATP/binding protein [Arthrobacter chlorophenolicus A6]
gismo_orf1038	4.78634	8.45193	0.0788037	conserved hypothetical protein [Mobiluncus mulieris 28-1]
gismo_orf1047	5.56111	9.19118	0.0807681	hypothetical protein Psed_5790 [Pseudonocardia dioxanivorans CB1190]
gismo_orf4360	3.00627	6.55012	0.0857423	amino acid transporter [Arthrobacter phenanthrenivorans Sphe3]
gismo_orf1044	3.99343	7.46174	0.0903515	---NA---
gismo_orf1032	3.97503	7.42054	0.0917907	---NA---
gismo_orf1039	6.91402	10.3119	0.0948727	hypothetical protein HMPREF0058_1251 [Actinomyces urogenitalis DSM 15434]
gismo_orf2700	7.11137	10.4243	0.100623	cytochrome bd-type quinol oxidase subunit 1 [Arthrobacter phenanthrenivorans Sphe3]
gismo_orf3787	1.18096	4.38154	0.108775	arabinose efflux permease family protein [Arthrobacter phenanthrenivorans Sphe3]
gismo_orf1057	2.76788	5.95558	0.109751	---NA---
gismo_orf1034	4.37638	7.5238	0.112858	Gp15 [Propionibacterium phage PAS50]
gismo_orf1046	5.95144	8.96458	0.123867	---NA---
gismo_orf1043	5.34184	8.22974	0.1351	---NA---
gismo_orf1042	6.4851	9.35883	0.136433	---NA---
gismo_orf3381	1.19011	4.03051	0.139622	glycosyl transferase family 51 [Arthrobacter chlorophenolicus A6]
gismo_orf1052	3.54812	6.35315	0.143087	P27 family phage terminase, small subunit [Streptomyces sp. SPB74]
gm_orf3962	1.33585	4.01278	0.156374	---NA---
gismo_orf3766	2.27646	4.92243	0.159765	response regulator with CheY-like receiver domain and winged-helix DNA-binding domain [Arthrobacter phenanthrenivorans Sphe3]
gismo_orf1056	2.26103	4.90445	0.160049	---NA---
gismo_orf1053	4.08042	6.67687	0.165344	Integrase catalytic region [Frankia sp. EUN1f]
gismo_orf825	5.3062	7.87889	0.16809	nitrogen regulatory protein P-II [Arthrobacter phenanthrenivorans Sphe3]
gismo_orf501	3.89383	6.45042	0.169977	beta-glucosidase/6-phospho-beta-glucosidase/ beta-galactosidase [Microbacterium testaceum StLB037]
gismo_orf826	5.10393	7.64489	0.171828	ammonium transporter [Arthrobacter chlorophenolicus A6]
gismo_orf2315	6.66298	9.17346	0.175497	L-alanine dehydrogenase [Arthrobacter phenanthrenivorans Sphe3]
gismo_orf1060	5.44904	7.95049	0.1766	conserved hypothetical protein [Micrococcus luteus SK58]
gismo_orf2982	2.76368	5.23827	0.179918	butyryl-CoA:acetate CoA transferase [Arthrobacter phenanthrenivorans Sphe3]
gismo_orf3011	2.99103	5.39227	0.189303	cytosine/adenosine deaminase [Arthrobacter phenanthrenivorans Sphe3]
gismo_orf2239	7.15272	9.53279	0.192099	hypothetical protein Asphe3_38960 [Arthrobacter phenanthrenivorans Sphe3]
gismo_orf1041	6.53295	8.88383	0.196025	major tail protein [Actinomyces urogenitalis DSM 15434]
gismo_orf2234	6.76968	9.02964	0.208779	ABC-type nitrate/sulfonate/bicarbonate transport system, ATPase component [Arthrobacter phenanthrenivorans Sphe3]
gismo_orf2464	5.3156	7.5492	0.212629	NAD-dependent aldehyde dehydrogenase [Arthrobacter phenanthrenivorans Sphe3]
gismo_orf783	5.27825	7.50614	0.213471	esterase/lipase [Arthrobacter chlorophenolicus A6]
gismo_orf3527	8.19469	10.365	0.222163	L-glutamine synthetase [Arthrobacter phenanthrenivorans Sphe3]
gismo_orf1051	2.71941	4.88369	0.223092	terminase [Segniliparus rotundus DSM 44985]
gismo_orf2182	2.18201	4.33677	0.224571	thymidylate kinase [Geodermatophilus obscurus DSM 43160]
gismo_orf3908	3.59487	5.74345	0.225535	ABC-type multidrug transporter, ATPase and permease [Arthrobacter phenanthrenivorans Sphe3]
gismo_orf2447	1.82381	3.97009	0.225893	extracellular solute-binding protein family 1 [Arthrobacter chlorophenolicus A6]
gismo_orf1065	3.40529	5.532	0.228979	---NA---
gismo_orf1033	4.66097	6.78535	0.22935	gp16 [Propionibacterium phage PA6]
gismo_orf976	6.00782	8.07396	0.238798	Zn-dependent alcohol dehydrogenase [Arthrobacter phenanthrenivorans Sphe3]
gismo_orf1066	4.20289	6.25434	0.241241	---NA---
gismo_orf2235	7.57528	9.6245	0.241614	ABC-type nitrate/sulfonate/bicarbonate transport system, permease [Arthrobacter phenanthrenivorans Sphe3]
gismo_orf2233	7.85657	9.89807	0.242911	ABC-type nitrate/sulfonate/bicarbonate transport system, periplasmic component [Arthrobacter phenanthrenivorans Sphe3]
gismo_orf2236	8.14854	10.182	0.244271	taurine catabolism dioxygenase [Arthrobacter phenanthrenivorans Sphe3]
gismo_orf3993	4.06689	6.07064	0.249351	ROK family protein [Arthrobacter chlorophenolicus A6]
gismo_orf1222	5.63716	7.60959	0.254823	assimilatory nitrite reductase (NAD(P)H) small subunit [Arthrobacter phenanthrenivorans Sphe3]
gismo_orf4075	2.21851	4.17754	0.257202	flavin-nucleotide-binding protein [Arthrobacter phenanthrenivorans Sphe3]
gismo_orf975	6.40217	8.26686	0.274581	HIT family hydrolase, diadenosine tetraphosphate hydrolase [Arthrobacter phenanthrenivorans Sphe3]
gismo_orf1062	6.78535	8.63634	0.277202	DNA polymerase III, beta subunit [Arthrobacter aurescens TC1]
gismo_orf3204	2.86817	4.71717	0.277584	chorismate synthase [Streptomyces hygroscopicus ATCC 53653]
gismo_orf1119	9.99246	11.8293	0.279937	sigma 54 modulation protein/ribosomal protein S30EA [Arthrobacter chlorophenolicus A6]
gismo_orf3627	4.90445	6.71177	0.285721	gamma-aminobutyrate permease-like transporter [Arthrobacter phenanthrenivorans Sphe3]
gismo_orf693	4.05311	5.83974	0.289848	hypothetical protein Asphe3_01190 [Arthrobacter phenanthrenivorans Sphe3]
gismo_orf621	4.60311	6.38608	0.290586	3-hexulose-6-phosphate isomerase [Arthrobacter phenanthrenivorans Sphe3]
gismo_orf1059	5.44152	7.21555	0.29239	VRR-NUC domain-containing protein [Cellvibrio gilvus ATCC 13127]
gismo_orf3580	3.1224	4.89137	0.293418	acetyltransferase [Arthrobacter phenanthrenivorans Sphe3]
gismo_orf4074	6.41369	8.16873	0.296264	T/G mismatch-specific endonuclease [Arthrobacter phenanthrenivorans Sphe3]
gismo_orf2026	9.11291	10.8632	0.297243	ferritin [Arthrobacter chlorophenolicus A6]
gismo_orf1885	5.66266	7.40454	0.298982	4-amino-4-deoxychorismate lyase [Arthrobacter chlorophenolicus A6]
gismo_orf4393	6.63353	8.35557	0.30312	thiazole synthase [Arthrobacter sp. FB24]
gismo_orf701	2.09631	3.81082	0.304705	LacI family transcriptional regulator [Rhodococcus erythropolis SK121]
gismo_orf4058	9.94324	11.6361	0.309312	hypothetical protein Asphe3_08820 [Arthrobacter phenanthrenivorans Sphe3]
gismo_orf3368	5.24544	6.92918	0.311275	CAAX amino terminal protease family [Arthrobacter phenanthrenivorans Sphe3]
gismo_orf3958	2.82057	4.49355	0.313605	---NA---
gismo_orf2188	2.35915	4.0285	0.314397	AO14 [Arthrobacter oxydans]
gismo_orf3281	2.57102	4.23594	0.315361	hypothetical protein Asphe3_18390 [Arthrobacter phenanthrenivorans Sphe3]
gismo_orf2238	4.09418	5.7393	0.31972	hypothetical protein Asphe3_38970 [Arthrobacter phenanthrenivorans Sphe3]
gismo_orf3118	3.67763	5.3189	0.320575	AMT family ammonium or ammonia transporter [Rhodococcus equi ATCC 33707]
gismo_orf1067	6.55381	8.18234	0.323416	parB-like partition protein [Cellvibrio gilvus ATCC 13127]
gismo_orf970	9.00688	10.6271	0.325287	Zinc metalloprotease (elastase) [Arthrobacter phenanthrenivorans Sphe3]
gismo_orf601	5.45306	7.05333	0.329814	hypothetical protein Asphe3_02410 [Arthrobacter phenanthrenivorans Sphe3]
gismo_orf2443	5.37356	6.96936	0.33084	carbohydrate ABC transporter substrate-binding protein, CUT1 family [Arthrobacter phenanthrenivorans Sphe3]
gismo_orf45	4.50245	6.09499	0.331587	hypothetical protein Achl_2846 [Arthrobacter chlorophenolicus A6]
gismo_orf2701	10.6271	12.2162	0.332371	transcriptional regulator [Arthrobacter phenanthrenivorans Sphe3]
gismo_orf967	3.24603	4.8296	0.333655	flavodoxin reductase family protein [Arthrobacter phenanthrenivorans Sphe3]
gismo_orf500	3.41383	4.99671	0.333815	hypothetical protein HMPREF9003_1058 [Bifidobacterium dentium JCVIHMP022]
gismo_orf918	2.48431	4.06061	0.335343	nicotinate phosphoribosyltransferase [Arthrobacter phenanthrenivorans Sphe3]
gismo_orf1394	7.6651	9.23758	0.33623	hypothetical protein Achl_1148 [Arthrobacter chlorophenolicus A6]
gismo_orf2116	7.11551	8.68	0.338097	cell elongation-specific peptidoglycan D,D-transpeptidase [Arthrobacter phenanthrenivorans Sphe3]
gismo_orf861	3.29855	4.85159	0.340792	5-carboxymethyl-2-hydroxymuconate delta-isomerase [Arthrobacter chlorophenolicus A6]
gismo_orf3124	4.59482	6.13485	0.343877	polyketide cyclase / dehydrase family protein [Arthrobacter phenanthrenivorans Sphe3]
gismo_orf928	4.79474	6.32563	0.346064	ABC-type multidrug transporter, ATPase component [Arthrobacter phenanthrenivorans Sphe3]
gismo_orf3073	6.62555	8.14085	0.349825	hypothetical protein Asphe3_14650 [Arthrobacter phenanthrenivorans Sphe3]
gismo_orf3866	5.98256	7.49395	0.350774	hypothetical protein Achl_2191 [Arthrobacter chlorophenolicus A6]
gismo_orf1727	6.08134	7.58504	0.352649	hypothetical protein Achl_1921 [Arthrobacter chlorophenolicus A6]
gismo_orf2799	9.1477	10.6493	0.353169	cold-shock DNA-binding domain protein [Arthrobacter chlorophenolicus A6]
gismo_orf3269	2.57349	4.06589	0.35542	Excalibur domain-containing protein [Arthrobacter sp. FB24]
gismo_orf3938	6.08361	7.57528	0.3556	hypothetical protein AAur_0599 [Arthrobacter aurescens TC1]
gismo_orf3509	8.1201	9.6084	0.356432	hypothetical protein Asphe3_15580 [Arthrobacter phenanthrenivorans Sphe3]
gismo_orf4166	3.88861	5.37356	0.357259	hypothetical protein Sked_19240 [Sanguibacter keddieii DSM 10542]
gismo_orf782	6.36526	7.84962	0.357407	hydrolase or acyltransferase of alpha/beta superfamily [Arthrobacter phenanthrenivorans Sphe3]
gismo_orf4394	5.40249	6.88503	0.357859	thiamine biosynthesis protein ThiS [Arthrobacter phenanthrenivorans Sphe3]
gismo_orf3825	5.87853	7.35755	0.358734	ATP-dependent Clp protease ATP-binding subunit ClpX [Arthrobacter phenanthrenivorans Sphe3]
gismo_orf1063	5.9546	7.42774	0.360198	gp63 [Mycobacterium phage Che8]
gismo_orf2150	7.64799	9.10928	0.363168	ParB-like partition protein [Arthrobacter phenanthrenivorans Sphe3]
gismo_orf888	3.67947	5.13484	0.36466	hypothetical protein Asphe3_24220 [Arthrobacter phenanthrenivorans Sphe3]
gismo_orf3402	3.50718	4.95606	0.366307	adenylate kinase [Arthrobacter phenanthrenivorans Sphe3]
gismo_orf646	7.41226	8.85832	0.367024	ABC transporter substrate-binding protein, aliphatic sulfonates family [Arthrobacter phenanthrenivorans Sphe3]
gismo_orf3936	3.56458	5.0014	0.369379	Hpt domain-containing protein [Arthrobacter phenanthrenivorans Sphe3]
gismo_orf3506	9.26858	10.6869	0.374149	cell division protein FtsZ [Arthrobacter phenanthrenivorans Sphe3]
gismo_orf2487	5.65641	7.07028	0.375304	acetyltransferase (GNAT) family protein [Arthrobacter phenanthrenivorans Sphe3]
gismo_orf1389	2.62693	4.01797	0.38129	glycosyl transferase group 1 [Arthrobacter chlorophenolicus A6]
gismo_orf979	5.65254	7.04042	0.382127	cysteine synthase [Arthrobacter phenanthrenivorans Sphe3]
gismo_orf768	3.688	5.0757	0.382173	carbohydrate ABC transporter membrane protein 1, CUT1 family [Arthrobacter phenanthrenivorans Sphe3]
gismo_orf1773	3.29337	4.68055	0.38231	lipoate-protein ligase A [Arthrobacter phenanthrenivorans Sphe3]
gismo_orf2651	12.9397	14.3258	0.382611	hypothetical protein Asphe3_16410 [Arthrobacter phenanthrenivorans Sphe3]
gismo_orf3704	7.68808	9.07327	0.38284	---NA---
gismo_orf738	3.9034	5.28292	0.384347	hypothetical protein SP670_0246 [Streptococcus pneumoniae 670-6B]
gismo_orf1008	7.16608	8.54404	0.384762	metalloendopeptidase-like membrane protein [Arthrobacter phenanthrenivorans Sphe3]
gismo_orf4345	3.34344	4.71525	0.386406	hypothetical protein Asphe3_10060 [Arthrobacter phenanthrenivorans Sphe3]
gismo_orf2231	7.26572	8.63288	0.387654	hypothetical protein Asphe3_39040 [Arthrobacter phenanthrenivorans Sphe3]
gm_orf964	8.17246	9.53839	0.387983	---NA---
gismo_orf857	5.8696	7.23069	0.389287	hypothetical protein Asphe3_23870 [Arthrobacter phenanthrenivorans Sphe3]
gismo_orf1559	4.99362	6.33737	0.393996	hypothetical protein Achl_0950 [Arthrobacter chlorophenolicus A6]
gismo_orf3937	4.85159	6.19399	0.394363	hypothetical protein AAur_3983 [Arthrobacter aurescens TC1]
gismo_orf3962	4.56133	5.89905	0.395644	Resolvase domain protein [Arthrobacter chlorophenolicus A6]
gismo_orf2743	3.83786	5.1665	0.398144	hypothetical protein Asphe3_30400 [Arthrobacter phenanthrenivorans Sphe3]
gismo_orf2863	4.3143	5.63992	0.398977	sugar phosphate isomerase/epimerase [Arthrobacter phenanthrenivorans Sphe3]
gismo_orf3042	6.17273	7.48593	0.402425	DNA segregation ATPase, FtsK/SpoIIIE family [Arthrobacter phenanthrenivorans Sphe3]
gismo_orf801	4.83345	6.14443	0.403045	tyrosine recombinase XerC subunit [Arthrobacter phenanthrenivorans Sphe3]
gismo_orf1023	3.5438	4.84161	0.406743	O-antigen polymerase [Kineococcus radiotolerans SRS30216]
gismo_orf865	4.25208	5.54927	0.406917	3-isopropylmalate dehydrogenase [Arthrobacter chlorophenolicus A6]
gismo_orf1729	7.03639	8.32837	0.408388	20S proteasome A and subunit betas [Arthrobacter chlorophenolicus A6]
gismo_orf2559	4.9694	6.26079	0.408559	dihydrofolate reductase [Arthrobacter phenanthrenivorans Sphe3]
gismo_orf2691	7.77413	9.06037	0.410018	hypothetical protein Asphe3_16070 [Arthrobacter phenanthrenivorans Sphe3]
gismo_orf1835	2.76937	4.05182	0.411099	delta-1-pyrroline-5-carboxylate dehydrogenase; L-proline dehydrogenase [Arthrobacter phenanthrenivorans Sphe3]
gismo_orf4032	2.5185	3.80011	0.411334	hypothetical protein Arth_3664 [Arthrobacter sp. FB24]
gismo_orf1205	5.12957	6.40852	0.412093	hypothetical protein Asphe3_12860 [Arthrobacter phenanthrenivorans Sphe3]
gismo_orf3870	8.80583	10.0814	0.413065	cysteine synthase [Arthrobacter phenanthrenivorans Sphe3]
gismo_orf511	7.51502	8.78723	0.414027	hypothetical protein Asphe3_03300 [Arthrobacter phenanthrenivorans Sphe3]
gismo_orf2155	8.8551	10.1258	0.41447	hypothetical protein Asphe3_39690 [Arthrobacter phenanthrenivorans Sphe3]
gismo_orf2141	7.48039	8.75015	0.414727	chromosomal replication initiator protein DnaA [Arthrobacter phenanthrenivorans Sphe3]
gismo_orf974	3.37369	4.63942	0.41589	ATP-dependent helicase HrpA [Arthrobacter phenanthrenivorans Sphe3]
gismo_orf2171	7.43958	8.69762	0.418112	hypothetical protein Asphe3_39560 [Arthrobacter phenanthrenivorans Sphe3]
gismo_orf1069	8.30843	9.56403	0.418818	---NA---
gismo_orf502	5.56495	6.81567	0.420238	PTS system, beta-glucoside-specific, IIABC component [Actinomyces sp. oral taxon 170 str. F0386]
gismo_orf611	3.8557	5.10572	0.420442	hypothetical protein Asphe3_02310 [Arthrobacter phenanthrenivorans Sphe3]
gismo_orf1730	8.50203	9.75145	0.420617	hypothetical protein Achl_1918 [Arthrobacter chlorophenolicus A6]
gismo_orf1884	6.31829	7.56753	0.420671	flavin-nucleotide-binding protein [Arthrobacter phenanthrenivorans Sphe3]
gismo_orf612	5.90382	7.14962	0.421675	hypothetical protein Asphe3_02300 [Arthrobacter phenanthrenivorans Sphe3]
gm_orf4012	3.31893	4.56133	0.42267	peptidoglycan binding protein [Arthrobacter phenanthrenivorans Sphe3]
gismo_orf819	4.1501	5.39048	0.423261	hydroxymethylpyrimidine synthase [Arthrobacter phenanthrenivorans Sphe3]
gismo_orf3446	3.81959	5.05721	0.424072	DNA replication and repair protein RecN [Arthrobacter phenanthrenivorans Sphe3]
gismo_orf2203	7.24039	8.47514	0.424916	phenazine biosynthesis protein PhzF family [Arthrobacter chlorophenolicus A6]
gismo_orf2904	4.58911	5.82322	0.425108	ATP dependent helicase, Lhr family [Arthrobacter phenanthrenivorans Sphe3]
gismo_orf3382	8.23318	9.46621	0.425424	PadR family transcriptional regulator [Arthrobacter phenanthrenivorans Sphe3]
gismo_orf1738	5.67546	6.90445	0.426616	ATP-grasp superfamily enzyme [Arthrobacter phenanthrenivorans Sphe3]
gismo_orf971	8.62528	9.85361	0.426812	hypothetical protein Asphe3_24940 [Arthrobacter phenanthrenivorans Sphe3]
gismo_orf1634	3.18345	4.40652	0.428372	glycosyltransferase [Arthrobacter phenanthrenivorans Sphe3]
gismo_orf2187	4.27408	5.49595	0.428728	---NA---
gismo_orf911	5.32816	6.5478	0.42939	hypothetical protein Asphe3_24410 [Arthrobacter phenanthrenivorans Sphe3]
gismo_orf4392	5.69037	6.90942	0.429567	pterin-4a-carbinolamine dehydratase [Arthrobacter phenanthrenivorans Sphe3]
gismo_orf535	6.25086	7.46977	0.429606	alpha/beta hydrolase fold protein [Arthrobacter chlorophenolicus A6]
gismo_orf3623	8.28545	9.49089	0.433638	CsbD-like protein [Arthrobacter phenanthrenivorans Sphe3]
gismo_orf2205	4.00009	5.20366	0.434199	hypothetical protein MetalDRAFT_0657 [Methylomicrobium album BG8]
gismo_orf1705	6.46335	7.6651	0.434746	naringenin-chalcone synthase [Arthrobacter phenanthrenivorans Sphe3]
gismo_orf2774	6.59805	7.79876	0.435059	hypothetical protein Achl_0617 [Arthrobacter chlorophenolicus A6]
gismo_orf1070	8.38788	9.58741	0.43542	---NA---
gismo_orf1068	6.29784	7.49695	0.435546	---NA---
gismo_orf2496	3.96144	5.15672	0.436701	DNA polymerase I family protein with 3'-5'-exonuclease and polymerase domains [Arthrobacter phenanthrenivorans Sphe3]
gismo_orf4191	4.97076	6.16474	0.437094	alpha-glucan phosphorylase [Arthrobacter phenanthrenivorans Sphe3]
gismo_orf998	7.06385	8.25739	0.437229	histidinol-phosphate phosphatase [Arthrobacter phenanthrenivorans Sphe3]
gismo_orf1395	7.2427	8.43123	0.43875	dihydrofolate reductase [Arthrobacter phenanthrenivorans Sphe3]
gismo_orf817	4.47582	5.66184	0.439514	ring-cleavage extradiol dioxygenase [Arthrobacter phenanthrenivorans Sphe3]
gismo_orf2129	8.79618	9.97908	0.440466	hypothetical protein Achl_0012 [Arthrobacter chlorophenolicus A6]
gismo_orf2183	2.58236	3.76301	0.441152	aminoglycoside phosphotransferase [Geodermatophilus obscurus DSM 43160]
gismo_orf2266	4.6719	5.84674	0.442932	diacylglycerol kinase [Arthrobacter chlorophenolicus A6]
gismo_orf2333	6.30397	7.47423	0.444342	RraA family protein [Arthrobacter phenanthrenivorans Sphe3]
gismo_orf2796	4.04455	5.21243	0.445076	acyl-CoA dehydrogenase [Arthrobacter phenanthrenivorans Sphe3]
gismo_orf4334	9.50896	10.6765	0.445165	ferrochelatase [Arthrobacter phenanthrenivorans Sphe3]
gismo_orf3383	7.11825	8.28545	0.445284	ammonium transporter [Arthrobacter chlorophenolicus A6]
gm_orf918	6.65825	7.81782	0.447644	hypothetical protein Achl_1942 [Arthrobacter chlorophenolicus A6]
gismo_orf686	4.14003	5.29917	0.447779	---NA---
gismo_orf2270	3.91457	5.0711	0.448588	Asp/Glu racemase [Arthrobacter sp. FB24]
gismo_orf3096	4.24745	5.40126	0.449436	hypothetical protein Achl_1506 [Arthrobacter chlorophenolicus A6]
gismo_orf2746	4.00861	5.15961	0.450314	urocanate hydratase [Arthrobacter phenanthrenivorans Sphe3]
gm_orf962	8.41173	9.56018	0.451112	---NA---
gismo_orf517	5.10514	6.25243	0.451473	dihydroxyacetone kinase DhaK subunit [Arthrobacter phenanthrenivorans Sphe3]
gismo_orf1958	2.96173	4.10697	0.452115	LacI family transcriptional regulator [Arthrobacter phenanthrenivorans Sphe3]
gismo_orf2371	3.6993	4.84357	0.452417	acetyltransferase, ribosomal protein N-acetylase [Arthrobacter phenanthrenivorans Sphe3]
gismo_orf1939	4.11148	5.25459	0.452785	prephenate dehydratase [Arthrobacter phenanthrenivorans Sphe3]
gismo_orf1055	4.21361	5.35276	0.454025	---NA---
gismo_orf1291	4.24869	5.38723	0.454219	PhoH family protein [Arthrobacter phenanthrenivorans Sphe3]
gismo_orf2170	6.84121	7.97771	0.454861	ABC-type multidrug transporter, ATPase component [Arthrobacter phenanthrenivorans Sphe3]
gismo_orf3389	4.53694	5.67322	0.454931	hypothetical protein Achl_3233 [Arthrobacter chlorophenolicus A6]
gismo_orf2237	8.79835	9.93277	0.455517	flavin-dependent oxidoreductase, F420-dependent methylene-tetrahydromethanopterin reductase [Arthrobacter phenanthrenivorans Sphe3]
gm_orf520	8.89822	10.0321	0.455689	hypothetical protein Achl_0278 [Arthrobacter chlorophenolicus A6]
gismo_orf1478	4.83499	5.96793	0.455983	hypothetical protein Asphe3_10750 [Arthrobacter phenanthrenivorans Sphe3]
gismo_orf4330	5.60172	6.73191	0.456857	flavin-dependent oxidoreductase, F420-dependent methylene-tetrahydromethanopterin reductase [Arthrobacter phenanthrenivorans Sphe3]
gismo_orf4279	3.46747	4.59592	0.457408	glycosyl transferase family protein [Dehalococcoides sp. BAV1]
gismo_orf1532	3.07955	4.20653	0.457871	universal stress protein UspA-like protein [Arthrobacter phenanthrenivorans Sphe3]
gismo_orf4309	2.63186	3.75727	0.458372	ArsR family transcriptional regulator [Arthrobacter phenanthrenivorans Sphe3]
gismo_orf702	3.8588	4.98365	0.458549	putative alpha-L-fucosidase [Streptomyces griseoaurantiacus M045]
gismo_orf1009	6.06038	7.1831	0.459229	cell division protein FtsX [Arthrobacter phenanthrenivorans Sphe3]
gismo_orf1497	3.81577	4.93376	0.460737	methylmalonyl-CoA epimerase [Arthrobacter phenanthrenivorans Sphe3]
gismo_orf889	5.52083	6.63454	0.462105	hypothetical protein Asphe3_24230 [Arthrobacter phenanthrenivorans Sphe3]
gismo_orf3768	3.68072	4.79398	0.462249	signal transduction histidine kinase [Arthrobacter phenanthrenivorans Sphe3]
gismo_orf1012	6.52472	7.63285	0.463895	cell division ATP-binding protein FtsE [Arthrobacter sp. FB24]
gismo_orf1618	3.80944	4.91575	0.464481	membrane protein [Arthrobacter phenanthrenivorans Sphe3]
gismo_orf1733	9.47906	10.583	0.465253	ATP-dependent 26S proteasome regulatory subunit [Arthrobacter phenanthrenivorans Sphe3]
gismo_orf1874	5.12627	6.22548	0.46677	hypothetical protein Asphe3_13240 [Arthrobacter phenanthrenivorans Sphe3]
gismo_orf2149	7.67389	8.77176	0.467205	chromosome segregation ATPase [Arthrobacter phenanthrenivorans Sphe3]
gismo_orf737	5.11784	6.2153	0.467339	excinuclease ABC subunit A [Arthrobacter phenanthrenivorans Sphe3]
gismo_orf1058	6.76747	7.86411	0.467605	---NA---
gismo_orf3174	6.56632	7.66226	0.46783	hypothetical protein ACTODO_00683 [Actinomyces odontolyticus ATCC 17982]
gismo_orf2035	8.08353	9.17867	0.468093	phosphoribosylanthranilate isomerase [Arthrobacter phenanthrenivorans Sphe3]
gismo_orf2111	8.9572	10.0501	0.46881	FHA domain-containing protein [Arthrobacter phenanthrenivorans Sphe3]
gismo_orf694	4.5842	5.66965	0.471246	plasmid pRiA4b ORF-3 family protein [Arthrobacter chlorophenolicus A6]
gismo_orf3868	5.8133	6.897	0.471817	hypothetical protein Achl_2193 [Arthrobacter chlorophenolicus A6]
gismo_orf883	9.42489	10.5071	0.472294	malate:quinone-oxidoreductase [Arthrobacter phenanthrenivorans Sphe3]
gismo_orf4270	3.65938	4.73918	0.473093	competence protein ComEA-like protein with helix-hairpin-helix repeat region [Arthrobacter phenanthrenivorans Sphe3]
gismo_orf2311	3.39378	4.47198	0.47362	ABC-type dipeptide/oligopeptide/nickel transport system, permease [Arthrobacter phenanthrenivorans Sphe3]
gismo_orf2365	8.08762	9.16393	0.474242	BleoR [Arthrobacter oxydans]
gismo_orf2586	2.90547	3.98176	0.474247	two-component system response regulator [Microlunatus phosphovorus NM-1]
gismo_orf1886	4.35812	5.43364	0.474501	cardiolipin synthetase 2 [Arthrobacter phenanthrenivorans Sphe3]
gismo_orf2892	6.07836	7.15272	0.474882	dinucleotide-binding enzyme [Arthrobacter phenanthrenivorans Sphe3]
gismo_orf872	8.56876	9.64014	0.475863	acetolactate synthase, large subunit [Arthrobacter phenanthrenivorans Sphe3]
gismo_orf540	4.17754	5.24722	0.476426	carbohydrate ABC transporter substrate-binding protein, CUT1 family [Arthrobacter phenanthrenivorans Sphe3]
gismo_orf925	6.40418	7.47305	0.476694	glucosamine-6-phosphate isomerase [Arthrobacter phenanthrenivorans Sphe3]
gismo_orf999	7.69738	8.76597	0.476787	selenocysteine lyase [Arthrobacter phenanthrenivorans Sphe3]
gismo_orf487	5.31	6.37113	0.479255	phosphate ABC transporter membrane protein 2, PhoT family [Arthrobacter phenanthrenivorans Sphe3]
gismo_orf2061	6.88074	7.93657	0.48102	anti-sigma-factor antagonist [Arthrobacter chlorophenolicus A6]
gismo_orf1714	8.20012	9.25354	0.481825	membrane protein implicated in regulation of membrane protease activity [Arthrobacter phenanthrenivorans Sphe3]
gismo_orf3843	7.19791	8.25012	0.482228	hypothetical protein Asphe3_22950 [Arthrobacter phenanthrenivorans Sphe3]
gismo_orf3050	9.56018	10.6107	0.482791	hypothetical protein Asphe3_14440 [Arthrobacter phenanthrenivorans Sphe3]
gismo_orf943	10.3119	11.3613	0.483172	F0F1 ATP synthase subunit beta [Arthrobacter chlorophenolicus A6]
gismo_orf4011	5.29143	6.33851	0.483945	methyltransferase, cyclopropane fatty acid synthase [Arthrobacter phenanthrenivorans Sphe3]
gismo_orf2300	5.0402	6.08595	0.484391	universal stress protein UspA-like protein [Arthrobacter phenanthrenivorans Sphe3]
gismo_orf2779	3.16008	4.20405	0.484991	glycosidase [Arthrobacter phenanthrenivorans Sphe3]
gismo_orf2096	5.58331	6.62157	0.486915	flavoprotein [Arthrobacter phenanthrenivorans Sphe3]
gismo_orf1223	4.3506	5.38864	0.486989	assimilatory nitrite reductase (NAD(P)H) large subunit precursor [Arthrobacter phenanthrenivorans Sphe3]
gismo_orf1510	3.30382	4.34133	0.487166	flavin-nucleotide-binding protein [Arthrobacter phenanthrenivorans Sphe3]
gismo_orf3703	3.18868	4.22473	0.487661	protein of unknown function DUF159 [Arthrobacter chlorophenolicus A6]
gismo_orf2745	3.85728	4.8871	0.489768	transcriptional regulator [Arthrobacter phenanthrenivorans Sphe3]
gm_orf2847	3.61274	4.64094	0.49032	hypothetical protein Achl_3329 [Arthrobacter chlorophenolicus A6]
gismo_orf926	4.84357	5.87125	0.4905	hypothetical protein Asphe3_24530 [Arthrobacter phenanthrenivorans Sphe3]
gismo_orf1983	4.01616	5.04098	0.49147	hypothetical protein Asphe3_36360 [Arthrobacter phenanthrenivorans Sphe3]
gismo_orf904	6.53933	7.56281	0.491928	exonuclease SbcC [Arthrobacter phenanthrenivorans Sphe3]
gismo_orf870	7.29167	8.31495	0.491997	ketol-acid reductoisomerase [Arthrobacter aurescens TC1]
gismo_orf3968	3.9713	4.98792	0.494272	probable type II restriction enzyme, methylase subunit [Brevibacterium mcbrellneri ATCC 49030]
gismo_orf3668	3.25841	4.27408	0.494598	hemoglobin-like flavoprotein [Arthrobacter phenanthrenivorans Sphe3]
gismo_orf3734	3.92978	4.94369	0.495204	hypothetical protein Asphe3_08480 [Arthrobacter phenanthrenivorans Sphe3]
gismo_orf518	4.14508	5.15868	0.495308	N-acetylglutamate synthase [Arthrobacter phenanthrenivorans Sphe3]
gismo_orf2144	10.0814	11.0943	0.495543	ribonuclease P protein component [Arthrobacter chlorophenolicus A6]
gm_orf915	4.14189	5.1539	0.495853	---NA---
gismo_orf1901	4.19473	5.20496	0.496464	hypothetical protein cgR_1031 [Corynebacterium glutamicum R]
gismo_orf919	5.38165	6.38974	0.497205	nicotinamidase-like amidase [Arthrobacter phenanthrenivorans Sphe3]
gismo_orf3574	6.63177	7.63943	0.49735	GntR family transcriptional regulator [Arthrobacter phenanthrenivorans Sphe3]
gismo_orf1020	7.63285	8.64045	0.497372	protein of unknown function DUF955 [Burkholderia ambifaria MEX-5]
gismo_orf3994	4.36041	5.36627	0.497975	carbohydrate ABC transporter substrate-binding protein, CUT1 family [Arthrobacter phenanthrenivorans Sphe3]
gismo_orf4115	5.30417	6.30999	0.497987	PaaK [Arthrobacter oxydans]
gismo_orf871	5.96331	6.96633	0.498955	acetolactate synthase 3 regulatory subunit [Arthrobacter aurescens TC1]
gismo_orf3049	10.3091	11.31	0.499697	protein RecA [Arthrobacter phenanthrenivorans Sphe3]
gismo_orf3544	3.07606	4.07673	0.499766	AF146701_8lacI repressor homolog [Arthrobacter aurescens]
gismo_orf4014	11.4336	12.4337	0.499953	ribonucleotide-diphosphate reductase subunit alpha [Arthrobacter chlorophenolicus A6]
