# Supplementary material for: Comparative transcriptomic and proteomic analysis of Arthrobacter sp. CGMCC 3584 responding to dissolved oxygen for cAMP production
Source: Sci Rep. 2018 Jan 19;8:1246. doi: 10.1038/s41598-017-18889-4 (PMC5775200; doi:10.1038/s41598-017-18889-4)
Supplement: Supplementary file 3 — Table S2 [file 41598_2017_18889_MOESM3_ESM.xls]

## Sheet: 12h up-regulated
TargetID	Foldchange	Description
gismo_orf3224	2.00087	hypothetical protein Achl_1062 [Arthrobacter chlorophenolicus A6]
gismo_orf3454	2.00187	hypothetical protein Asphe3_15060 [Arthrobacter phenanthrenivorans Sphe3]
gismo_orf2308	2.01548	---NA---
gismo_orf2124	2.01579	Uncharacterized protein family (UPF0233) [Arthrobacter phenanthrenivorans Sphe3]
gismo_orf2275	2.01917	transcriptional regulator [Arthrobacter phenanthrenivorans Sphe3]
gismo_orf3455	2.03162	GntR family transcriptional regulator [Arthrobacter phenanthrenivorans Sphe3]
gismo_orf80	2.03665	hypothetical protein Bm3-1_01121 [Bacillus sp. m3-13]
gismo_orf822	2.0387	branched-chain amino acid aminotransferase/4-amino-4-deoxychorismate lyase [Rothia mucilaginosa DY-18]
gismo_orf2950	2.03926	glycosyltransferase [Arthrobacter phenanthrenivorans Sphe3]
gismo_orf2135	2.04485	DNA gyrase subunit A [Arthrobacter phenanthrenivorans Sphe3]
gismo_orf4247	2.04493	glycosyltransferase, group 1 family [Escherichia coli MS 84-1]
gismo_orf3303	2.04933	sugar kinase, ribokinase [Arthrobacter phenanthrenivorans Sphe3]
gismo_orf1193	2.04957	MoxR-like ATPase [Arthrobacter phenanthrenivorans Sphe3]
gismo_orf3021	2.05119	kynureninase [Arthrobacter phenanthrenivorans Sphe3]
gismo_orf608	2.05299	Zn-dependent alcohol dehydrogenase, class III [Arthrobacter phenanthrenivorans Sphe3]
gismo_orf2311	2.05601	ABC-type dipeptide/oligopeptide/nickel transport system, permease [Arthrobacter phenanthrenivorans Sphe3]
gismo_orf2233	2.05873	ABC-type nitrate/sulfonate/bicarbonate transport system, periplasmic component [Arthrobacter phenanthrenivorans Sphe3]
gismo_orf3272	2.06324	hypothetical protein Asphe3_09490 [Arthrobacter phenanthrenivorans Sphe3]
gismo_orf2926	2.07609	Zn-dependent alcohol dehydrogenase, class III [Arthrobacter phenanthrenivorans Sphe3]
gismo_orf772	2.07841	hypothetical protein CMM_0310 [Clavibacter michiganensis subsp. michiganensis NCPPB 382]
gismo_orf2004	2.0814	RNA polymerase, sigma-24 subunit, ECF subfamily [Arthrobacter chlorophenolicus A6]
gismo_orf2468	2.08522	oxidoreductase [Arthrobacter chlorophenolicus A6]
gismo_orf2294	2.08615	hypothetical protein RMDY18_02160 [Rothia mucilaginosa DY-18]
gismo_orf3965	2.09318	hypothetical protein MLP_38140 [Microlunatus phosphovorus NM-1]
gismo_orf3856	2.09483	hypothetical protein Asphe3_23100 [Arthrobacter phenanthrenivorans Sphe3]
gismo_orf1948	2.09512	D-isomer specific 2-hydroxyacid dehydrogenase NAD-binding [Arthrobacter chlorophenolicus A6]
gismo_orf2140	2.09626	DNA polymerase III subunit beta [Arthrobacter phenanthrenivorans Sphe3]
gismo_orf4277	2.09694	---NA---
gismo_orf2166	2.09878	transcriptional regulator of sugar metabolism [Arthrobacter phenanthrenivorans Sphe3]
gismo_orf3338	2.10122	spermidine/putrescine-binding periplasmic protein [Arthrobacter phenanthrenivorans Sphe3]
gismo_orf1986	2.10906	hypothetical protein VOLCADRAFT_101460 [Volvox carteri f. nagariensis]
gismo_orf628	2.10966	LacI family transcriptional regulator [Arthrobacter aurescens TC1]
gismo_orf751	2.11137	hypothetical protein Asphe3_00800 [Arthrobacter phenanthrenivorans Sphe3]
gismo_orf2538	2.11848	phosphate/sulfate permease [Arthrobacter phenanthrenivorans Sphe3]
gismo_orf245	2.1241	coenzyme F420-reducing hydrogenase subunit beta [Rothia mucilaginosa DY-18]
gismo_orf1630	2.12636	putative phosphopantothenoylcysteine decarboxylase/phosphopantothenate-cysteine ligase [Streptomyces sp. Tu6071]
gismo_orf1861	2.12833	hypothetical protein Asphe3_37170 [Arthrobacter phenanthrenivorans Sphe3]
gismo_orf1304	2.12985	galactose-1-phosphate uridylyltransferase, family 1 [Arthrobacter phenanthrenivorans Sphe3]
gismo_orf2458	2.13294	extracellular solute-binding protein [Arthrobacter sp. FB24]
gismo_orf2295	2.13398	pyruvate/2-oxoglutarate dehydrogenase complex, dehydrogenase component subunit alpha [Arthrobacter phenanthrenivorans Sphe3]
gismo_orf3151	2.13482	periplasmic binding protein/LacI transcriptional regulator [Isoptericola variabilis 225]
gismo_orf2153	2.13817	thioredoxin [Arthrobacter phenanthrenivorans Sphe3]
gismo_orf3932	2.14674	peptidoglycan glycosyltransferase [Arthrobacter chlorophenolicus A6]
gismo_orf2827	2.15221	hypothetical protein Asphe3_05640 [Arthrobacter phenanthrenivorans Sphe3]
gismo_orf3755	2.15668	Mn-dependent transcriptional regulator [Arthrobacter phenanthrenivorans Sphe3]
gismo_orf3533	2.15742	cupin domain-containing protein [Arthrobacter phenanthrenivorans Sphe3]
gismo_orf3781	2.15839	hypothetical protein Asphe3_08060 [Arthrobacter phenanthrenivorans Sphe3]
gismo_orf2125	2.16832	DNA-3-methyladenine glycosylase I [Arthrobacter phenanthrenivorans Sphe3]
gismo_orf754	2.17023	hypothetical protein Asphe3_00770 [Arthrobacter phenanthrenivorans Sphe3]
gismo_orf896	2.17171	gamma-aminobutyrate permease-like transporter [Arthrobacter phenanthrenivorans Sphe3]
gismo_orf1878	2.1761	O-succinylhomoserine sulfhydrylase [Arthrobacter phenanthrenivorans Sphe3]
gismo_orf1988	2.18688	transcriptional regulator, LacI family [Cellulomonas flavigena DSM 20109]
gismo_orf4146	2.1906	hypothetical protein Asphe3_37820 [Arthrobacter phenanthrenivorans Sphe3]
gismo_orf3270	2.19734	glyoxalase/Bleomycin resistance protein/Dioxygenase superfamily [Arthrobacter phenanthrenivorans Sphe3]
gismo_orf1402	2.20027	amino acid transporter [Arthrobacter phenanthrenivorans Sphe3]
gismo_orf2901	2.20663	GntR family transcriptional regulator with aminotransferase domain [Arthrobacter chlorophenolicus A6]
gismo_orf2018	2.21724	aldehyde dehydrogenase [Arthrobacter chlorophenolicus A6]
gismo_orf2141	2.21751	chromosomal replication initiator protein DnaA [Arthrobacter phenanthrenivorans Sphe3]
gismo_orf1788	2.21926	alpha/beta superfamily hydrolase/acyltransferase [Sanguibacter keddieii DSM 10542]
gismo_orf756	2.2194	phosphoribosyltransferase [Arthrobacter phenanthrenivorans Sphe3]
gismo_orf4379	2.2466	AsnC family transcriptional regulator [Arthrobacter sp. FB24]
gismo_orf726	2.24783	LysR family transcriptional regulator [Arthrobacter phenanthrenivorans Sphe3]
gismo_orf4240	2.25562	glycosyl transferase, group 1 [Kineococcus radiotolerans SRS30216]
gismo_orf2017	2.25648	choline/carnitine/betaine transporter [Arthrobacter chlorophenolicus A6]
gismo_orf2935	2.25966	putative transcriptional regulator [Rothia mucilaginosa DY-18]
gismo_orf716	2.26128	amidohydrolase family protein [Arthrobacter aurescens TC1]
gismo_orf1398	2.26266	hypothetical protein Asphe3_11140 [Arthrobacter phenanthrenivorans Sphe3]
gismo_orf838	2.26729	hypothetical protein Achl_2241 [Arthrobacter chlorophenolicus A6]
gismo_orf2728	2.27717	glycosyltransferase [Arthrobacter phenanthrenivorans Sphe3]
gismo_orf609	2.27912	Zn-dependent hydrolase, glyoxylase [Arthrobacter phenanthrenivorans Sphe3]
gismo_orf2148	2.28483	16S rRNA m(7)G-527 methyltransferase [Arthrobacter phenanthrenivorans Sphe3]
gismo_orf2154	2.2909	thioredoxin-disulfide reductase [Arthrobacter phenanthrenivorans Sphe3]
gismo_orf658	2.29531	hypothetical protein Asphe3_36600 [Arthrobacter phenanthrenivorans Sphe3]
gismo_orf3255	2.30377	membrane protein [Arthrobacter phenanthrenivorans Sphe3]
gismo_orf2147	2.31492	RNA-binding protein [Arthrobacter phenanthrenivorans Sphe3]
gismo_orf3121	2.31627	homoserine O-acetyltransferase [Rhodococcus equi ATCC 33707]
gismo_orf2738	2.32392	hypothetical protein Asphe3_04730 [Arthrobacter phenanthrenivorans Sphe3]
gismo_orf2139	2.32549	6-phosphogluconate dehydrogenase-like protein [Arthrobacter sp. FB24]
gismo_orf1204	2.3325	#N/A
gismo_orf2567	2.33413	extracellular solute-binding domain-containing protein [Arthrobacter aurescens TC1]
gismo_orf338	2.33791	dihydrofolate reductase [Arthrobacter phenanthrenivorans Sphe3]
gismo_orf788	2.34629	FAD linked oxidase [Arthrobacter chlorophenolicus A6]
gm_orf1951	2.35182	---NA---
gismo_orf689	2.35227	phage integrase family protein [Mycobacterium kansasii ATCC 12478]
gismo_orf294	2.35811	Flp/Fap pilin component [Arthrobacter chlorophenolicus A6]
gismo_orf4378	2.3711	AsnC family transcriptional regulator [Arthrobacter phenanthrenivorans Sphe3]
gismo_orf2465	2.3732	enolase superfamily enzyme related to L-alanine-DL-glutamate epimerase [Arthrobacter phenanthrenivorans Sphe3]
gismo_orf3808	2.37629	gamma-glutamyl kinase [Arthrobacter chlorophenolicus A6]
gismo_orf3855	2.38699	DNA alkylation repair enzyme [Arthrobacter phenanthrenivorans Sphe3]
gismo_orf2069	2.40099	response regulator with CheY-like receiver domain and winged-helix DNA-binding domain [Arthrobacter phenanthrenivorans Sphe3]
gismo_orf2041	2.40851	molybdenum ABC transporter periplasmic molybdate-binding protein [Arthrobacter phenanthrenivorans Sphe3]
gismo_orf1379	2.41011	hypothetical protein Asphe3_11310 [Arthrobacter phenanthrenivorans Sphe3]
gismo_orf494	2.41274	beta-glucosidase [Arthrobacter aurescens TC1]
gismo_orf3860	2.43766	hypothetical protein Achl_1867 [Arthrobacter chlorophenolicus A6]
gismo_orf336	2.44907	co-chaperonin GroES [Arthrobacter sp. FB24]
gismo_orf2603	2.44959	---NA---
gismo_orf3337	2.4607	LysR family transcriptional regulator [Arthrobacter phenanthrenivorans Sphe3]
gismo_orf482	2.46779	---NA---
gismo_orf4042	2.47602	sugar phosphate isomerase/epimerase [Arthrobacter phenanthrenivorans Sphe3]
gismo_orf3536	2.50114	TetR family transcriptional regulator [Arthrobacter phenanthrenivorans Sphe3]
gismo_orf1380	2.50117	hypothetical protein Achl_1168 [Arthrobacter chlorophenolicus A6]
gismo_orf3591	2.50965	arabinose efflux permease family protein [Arthrobacter phenanthrenivorans Sphe3]
gismo_orf4004	2.51458	5,10-methylenetetrahydrofolate reductase [Arthrobacter phenanthrenivorans Sphe3]
gismo_orf2040	2.51847	molybdenum-pterin binding domain protein [Arthrobacter phenanthrenivorans Sphe3]
gismo_orf3297	2.55336	chromosome replication initiation inhibitor protein [Arthrobacter chlorophenolicus A6]
gismo_orf1465	2.55413	parallel beta-helix repeat [Cellulophaga lytica DSM 7489]
gismo_orf763	2.55908	ribosome small subunit-dependent GTPase A [Arthrobacter phenanthrenivorans Sphe3]
gismo_orf2136	2.56592	DNA gyrase subunit B [Arthrobacter phenanthrenivorans Sphe3]
gismo_orf2234	2.57651	ABC-type nitrate/sulfonate/bicarbonate transport system, ATPase component [Arthrobacter phenanthrenivorans Sphe3]
gismo_orf2565	2.63713	hypothetical protein Achl_1732 [Arthrobacter chlorophenolicus A6]
gismo_orf714	2.6402	hypothetical protein SACE_3935 [Saccharopolyspora erythraea NRRL 2338]
gismo_orf4144	2.65298	hypothetical protein Achl_3740 [Arthrobacter chlorophenolicus A6]
gismo_orf631	2.65472	molybdenum cofactor biosynthesis protein [Rothia mucilaginosa DY-18]
gismo_orf2829	2.66304	phosphoribosylformylglycinamidine synthase I [Arthrobacter chlorophenolicus A6]
gismo_orf712	2.68065	2-hydroxyhepta-2,4-diene-1,7-dioate isomerase [Arthrobacter aurescens TC1]
gismo_orf3796	2.6969	protein-disulfide isomerase [Arthrobacter phenanthrenivorans Sphe3]
gismo_orf2816	2.71646	carboxypeptidase [Arthrobacter phenanthrenivorans Sphe3]
gismo_orf2814	2.7767	hypothetical protein Asphe3_05520 [Arthrobacter phenanthrenivorans Sphe3]
gismo_orf2334	2.77798	transcriptional regulator [Arthrobacter phenanthrenivorans Sphe3]
gismo_orf4005	2.82304	methionine synthase (B12-independent) [Arthrobacter phenanthrenivorans Sphe3]
gismo_orf1838	2.82348	LysR family transcriptional regulator [Arthrobacter phenanthrenivorans Sphe3]
gismo_orf261	2.8468	binding-protein-dependent transport systems inner membrane component [Arthrobacter sp. FB24]
gismo_orf3365	2.85146	Zn-dependent alcohol dehydrogenase [Arthrobacter phenanthrenivorans Sphe3]
gismo_orf3237	2.86536	sulfate transporter [Arthrobacter chlorophenolicus A6]
gismo_orf3295	2.90092	hypothetical protein Arth_2060 [Arthrobacter sp. FB24]
gismo_orf757	2.9351	hypothetical protein Asphe3_00670 [Arthrobacter phenanthrenivorans Sphe3]
gismo_orf2305	2.94409	flavoprotein [Arthrobacter phenanthrenivorans Sphe3]
gismo_orf3569	2.96221	extracellular solute-binding protein family 1 [Arthrobacter chlorophenolicus A6]
gismo_orf540	2.98843	carbohydrate ABC transporter substrate-binding protein, CUT1 family [Arthrobacter phenanthrenivorans Sphe3]
gismo_orf60	3.10184	glyoxalase/bleomycin resistance protein/dioxygenase [Arthrobacter chlorophenolicus A6]
gismo_orf1836	3.10842	hypothetical protein Asphe3_37360 [Arthrobacter phenanthrenivorans Sphe3]
gismo_orf2532	3.13654	hydantoin racemase [Arthrobacter phenanthrenivorans Sphe3]
gismo_orf2619	3.14539	benzoate transporter [Arthrobacter phenanthrenivorans Sphe3]
gismo_orf1876	3.16755	hypothetical protein Asphe3_37010 [Arthrobacter phenanthrenivorans Sphe3]
gismo_orf4257	3.17525	---NA---
gismo_orf4352	3.17564	---NA---
gismo_orf2800	3.196	acetyl-CoA acetyltransferase [Arthrobacter phenanthrenivorans Sphe3]
gismo_orf2772	3.24424	choline/carnitine/betaine transporter [Arthrobacter chlorophenolicus A6]
gismo_orf4197	3.27548	transcriptional regulator, AraC family protein [Brevibacterium linens BL2]
gismo_orf2178	3.28487	dehydrogenase [Arthrobacter phenanthrenivorans Sphe3]
gismo_orf4244	3.33462	group 1 glycosyl transferase [Thermoanaerobacter sp. X514]
gismo_orf2848	3.36044	glutathione peroxidase [Arthrobacter phenanthrenivorans Sphe3]
gismo_orf2494	3.38986	Flp pilus assembly protein, ATPase CpaF [Arthrobacter phenanthrenivorans Sphe3]
gismo_orf2443	3.46601	carbohydrate ABC transporter substrate-binding protein, CUT1 family [Arthrobacter phenanthrenivorans Sphe3]
gismo_orf713	3.47386	putative mandelate racemase/muconate lactonizing enzyme [Arthrobacter ilicis]
gismo_orf2143	3.49105	50S ribosomal protein L34 [Arthrobacter sp. FB24]
gismo_orf279	3.60858	hypothetical protein Arth_2931 [Arthrobacter sp. FB24]
gismo_orf618	3.64578	LysR family transcriptional regulator [Arthrobacter sp. FB24]
gismo_orf3098	3.66782	DNA-O6-methylguanine--protein-cysteine S-methyltransferase [Arthrobacter phenanthrenivorans Sphe3]
gismo_orf4360	3.70212	amino acid transporter [Arthrobacter phenanthrenivorans Sphe3]
gismo_orf4246	3.82765	lipopolysaccharide biosynthesis [Arthrobacter sp. FB24]
gm_orf648	3.84966	putative HHDD isomerase/OPET decarboxylase [Arthrobacter ilicis]
gismo_orf3542	3.93841	ABC transporter inner membrane protein [Kineococcus radiotolerans SRS30216]
gismo_orf2801	3.95262	3-oxoacid CoA-transferase subunit beta [Arthrobacter chlorophenolicus A6]
gismo_orf299	4.13615	glycosyl transferase family 39 [Arthrobacter chlorophenolicus A6]
gismo_orf533	4.31161	amino acid transporter [Arthrobacter phenanthrenivorans Sphe3]
gismo_orf9	4.31687	PAS/PAC sensor protein [Arthrobacter chlorophenolicus A6]
gismo_orf711	4.36055	putative short chain dehydrogenase [Arthrobacter ilicis]
gismo_orf2193	4.62225	lipopolysaccharide biosynthesis [Arthrobacter sp. FB24]
gismo_orf3269	4.76861	Excalibur domain-containing protein [Arthrobacter sp. FB24]
gismo_orf2158	4.86754	MutT/nudix family protein [Arthrobacter aurescens TC1]
gismo_orf2426	5.06909	acetyl esterase (deacetylase) [Arthrobacter phenanthrenivorans Sphe3]
gismo_orf2312	5.32023	oligopeptide/dipeptide ABC transporter ATP-binding protein [Arthrobacter phenanthrenivorans Sphe3]
gismo_orf1286	5.44513	#N/A
gismo_orf2284	5.6875	transcriptional regulator [Arthrobacter phenanthrenivorans Sphe3]
gismo_orf529	5.9702	allophanate hydrolase [Arthrobacter phenanthrenivorans Sphe3]
gismo_orf1285	7.3573	#N/A
gismo_orf4281	7.84862	hypothetical protein Krac_2417 [Ktedonobacter racemifer DSM 44963]
gismo_orf531	8.12598	hypothetical protein Asphe3_03120 [Arthrobacter phenanthrenivorans Sphe3]
gismo_orf2459	9.34722	carbohydrate ABC transporter substrate-binding protein, CUT1 family [Arthrobacter phenanthrenivorans Sphe3]
gismo_orf3186	9.37501	aldehyde dehydrogenase [Arthrobacter aurescens TC1]
gismo_orf2568	11.4609	binding-protein-dependent transporters inner membrane component [Arthrobacter chlorophenolicus A6]
gismo_orf530	11.5752	urea carboxylase [Arthrobacter phenanthrenivorans Sphe3]
gismo_orf532	11.7193	hypothetical protein Asphe3_03110 [Arthrobacter phenanthrenivorans Sphe3]
gismo_orf3375	61.4626	regulatory protein ArsR [Arthrobacter chlorophenolicus A6]
gismo_orf741	572.802	hypothetical protein Smon_1508 [Streptobacillus moniliformis DSM 12112]

## Sheet: 12h down-regulated
TargetID	Foldchange	Description
gismo_orf2315	0.0614067	L-alanine dehydrogenase [Arthrobacter phenanthrenivorans Sphe3]
gismo_orf4282	0.069749	---NA---
gismo_orf3429	0.0735226	uricase (urate oxidase) [Arthrobacter phenanthrenivorans Sphe3]
gismo_orf2698	0.0870964	cysteine ABC transporter permease ATP/binding protein [Arthrobacter chlorophenolicus A6]
gismo_orf2699	0.0937927	cytochrome d ubiquinol oxidase subunit II [Arthrobacter chlorophenolicus A6]
gismo_orf3626	0.11611	hypothetical protein Asphe3_00430 [Arthrobacter phenanthrenivorans Sphe3]
gismo_orf2100	0.117558	hypothetical protein Asphe3_00430 [Arthrobacter phenanthrenivorans Sphe3]
gismo_orf2700	0.154105	cytochrome bd-type quinol oxidase subunit 1 [Arthrobacter phenanthrenivorans Sphe3]
gismo_orf2597	0.171625	extracellular solute-binding protein family 1 [Arthrobacter chlorophenolicus A6]
gm_orf3745	0.188864	hypothetical protein AAur_3933 [Arthrobacter aurescens TC1]
gismo_orf3249	0.189078	penicillin-binding protein, beta-lactamase class C [Arthrobacter phenanthrenivorans Sphe3]
gismo_orf3625	0.19288	YihY family protein [Arthrobacter phenanthrenivorans Sphe3]
gismo_orf2447	0.19436	extracellular solute-binding protein family 1 [Arthrobacter chlorophenolicus A6]
gismo_orf791	0.204063	hypothetical protein Asphe3_00450 [Arthrobacter phenanthrenivorans Sphe3]
gismo_orf3897	0.207205	glyceraldehyde-3-phosphate dehydrogenase [Arthrobacter phenanthrenivorans Sphe3]
gismo_orf2374	0.20936	short chain enoyl-CoA hydratase [Arthrobacter phenanthrenivorans Sphe3]
gismo_orf92	0.210791	hypothetical protein Asphe3_29320 [Arthrobacter phenanthrenivorans Sphe3]
gismo_orf2732	0.219988	short-chain alcohol dehydrogenase [Arthrobacter phenanthrenivorans Sphe3]
gismo_orf4115	0.22203	PaaK [Arthrobacter oxydans]
gismo_orf4074	0.229213	T/G mismatch-specific endonuclease [Arthrobacter phenanthrenivorans Sphe3]
gismo_orf710	0.235391	binding-protein-dependent transport systems inner membrane component [Arthrobacter sp. FB24]
gismo_orf2450	0.236493	binding-protein-dependent transporters inner membrane component [Arthrobacter chlorophenolicus A6]
gismo_orf4113	0.250634	phenylacetate-CoA oxygenase, PaaI subunit [Arthrobacter phenanthrenivorans Sphe3]
gismo_orf3427	0.251468	uracil-xanthine permease [Arthrobacter phenanthrenivorans Sphe3]
gismo_orf1067	0.251533	parB-like partition protein [Cellvibrio gilvus ATCC 13127]
gismo_orf2322	0.256606	PTS system, mannitol-specific IIC component [Arthrobacter phenanthrenivorans Sphe3]
gismo_orf660	0.257166	carbohydrate ABC transporter substrate-binding protein, CUT1 family [Arthrobacter phenanthrenivorans Sphe3]
gismo_orf1388	0.257422	hypothetical protein Asphe3_11230 [Arthrobacter phenanthrenivorans Sphe3]
gismo_orf1062	0.265599	DNA polymerase III, beta subunit [Arthrobacter aurescens TC1]
gismo_orf2323	0.267418	mannitol-1-phosphate 5-dehydrogenase [Arthrobacter chlorophenolicus A6]
gismo_orf599	0.271443	hypothetical protein Asphe3_02430 [Arthrobacter phenanthrenivorans Sphe3]
gismo_orf3434	0.272792	xanthine dehydrogenase small subunit [Kocuria rhizophila DC2201]
gismo_orf2360	0.284108	phenylacetate-CoA ligase [Arthrobacter phenanthrenivorans Sphe3]
gismo_orf4112	0.286577	PaaH [Arthrobacter oxydans]
gismo_orf826	0.28848	ammonium transporter [Arthrobacter chlorophenolicus A6]
gismo_orf202	0.290479	6-phosphofructokinase [Arthrobacter phenanthrenivorans Sphe3]
gismo_orf4111	0.292365	PaaG [Arthrobacter oxydans]
gismo_orf166	0.292571	alpha amylase, catalytic region [Arthrobacter sp. FB24]
gismo_orf2673	0.294171	pyridine nucleotide-disulphide oxidoreductase dimerisation region [Arthrobacter chlorophenolicus A6]
gismo_orf1069	0.29529	---NA---
gismo_orf825	0.295876	nitrogen regulatory protein P-II [Arthrobacter phenanthrenivorans Sphe3]
gismo_orf4114	0.29691	PaaJ [Arthrobacter oxydans]
gismo_orf2863	0.299296	sugar phosphate isomerase/epimerase [Arthrobacter phenanthrenivorans Sphe3]
gismo_orf901	0.305593	IclR family transcriptional regulator [Arthrobacter phenanthrenivorans Sphe3]
gismo_orf1068	0.307006	---NA---
gismo_orf1063	0.308073	gp63 [Mycobacterium phage Che8]
gismo_orf501	0.3105	beta-glucosidase/6-phospho-beta-glucosidase/ beta-galactosidase [Microbacterium testaceum StLB037]
gismo_orf432	0.311668	hypothetical protein Achl_0452 [Arthrobacter chlorophenolicus A6]
gm_orf962	0.31385	---NA---
gismo_orf167	0.318829	glycosidase [Arthrobacter phenanthrenivorans Sphe3]
gismo_orf1060	0.319532	conserved hypothetical protein [Micrococcus luteus SK58]
gismo_orf2094	0.320035	cyclase/dehydrase [Arthrobacter chlorophenolicus A6]
gismo_orf3460	0.320565	Na+/H+ dicarboxylate symporter [Arthrobacter phenanthrenivorans Sphe3]
gismo_orf1066	0.32154	---NA---
gismo_orf3245	0.323603	amino acid carrier protein [Arthrobacter phenanthrenivorans Sphe3]
gismo_orf168	0.334952	aldo/keto reductase [Arthrobacter chlorophenolicus A6]
gismo_orf1070	0.335436	---NA---
gismo_orf2724	0.335621	nucleoside-diphosphate-sugar epimerase [Arthrobacter phenanthrenivorans Sphe3]
gismo_orf1061	0.336518	hypothetical protein Celgi_1324 [Cellvibrio gilvus ATCC 13127]
gismo_orf2860	0.340453	sugar phosphate isomerase/epimerase [Arthrobacter phenanthrenivorans Sphe3]
gismo_orf2319	0.344755	phosphoenolpyruvate--protein phosphotransferase [Arthrobacter phenanthrenivorans Sphe3]
gismo_orf2731	0.345798	cytidyltransferase-related enzyme [Arthrobacter phenanthrenivorans Sphe3]
gismo_orf4116	0.348045	PaaB [Arthrobacter oxydans]
gismo_orf3760	0.349215	hypothetical protein Asphe3_08240 [Arthrobacter phenanthrenivorans Sphe3]
gismo_orf2340	0.350913	cell envelope-related function transcriptional attenuator common domain protein [Arthrobacter phenanthrenivorans Sphe3]
gismo_orf1520	0.351677	molecular chaperone (small heat shock protein) [Arthrobacter phenanthrenivorans Sphe3]
gm_orf964	0.352435	---NA---
gismo_orf1065	0.357407	#N/A
gismo_orf1059	0.361003	#N/A
gismo_orf2520	0.362096	ABC-type multidrug transporter, ATPase and permease [Arthrobacter phenanthrenivorans Sphe3]
gismo_orf164	0.362663	sugar ABC transporter permease [Microbacterium testaceum StLB037]
gismo_orf502	0.363472	PTS system, beta-glucoside-specific, IIABC component [Actinomyces sp. oral taxon 170 str. F0386]
gismo_orf1535	0.366612	universal stress protein UspA-like protein [Arthrobacter phenanthrenivorans Sphe3]
gismo_orf900	0.368622	arabinose efflux permease family protein [Arthrobacter phenanthrenivorans Sphe3]
gismo_orf2375	0.37852	beta-ketoadipyl CoA thiolase [Arthrobacter phenanthrenivorans Sphe3]
gismo_orf2053	0.379013	hypothetical protein RHA1_ro07021 [Rhodococcus jostii RHA1]
gismo_orf4075	0.37954	flavin-nucleotide-binding protein [Arthrobacter phenanthrenivorans Sphe3]
gismo_orf729	0.379816	hypothetical protein Asphe3_35270 [Arthrobacter phenanthrenivorans Sphe3]
gismo_orf1949	0.38449	heparinase II/III family protein [Arthrobacter chlorophenolicus A6]
gismo_orf1368	0.386294	monosaccharide ABC transporter substrate-binding protein, CUT2 family [Arthrobacter phenanthrenivorans Sphe3]
gismo_orf3554	0.386812	hypothetical protein Asphe3_03980 [Arthrobacter phenanthrenivorans Sphe3]
gismo_orf165	0.39131	ABC-type sugar transport system, permease component [Arthrobacter aurescens TC1]
gismo_orf4073	0.391376	hypothetical protein Asphe3_08980 [Arthrobacter phenanthrenivorans Sphe3]
gismo_orf3059	0.392623	LysM domain-containing protein [Arthrobacter phenanthrenivorans Sphe3]
gismo_orf2273	0.394979	ACT domain-containing protein [Arthrobacter phenanthrenivorans Sphe3]
gismo_orf4082	0.398768	extracellular solute-binding protein family 1 [Arthrobacter chlorophenolicus A6]
gismo_orf1442	0.398944	GntR family transcriptional regulator [Arthrobacter sp. FB24]
gismo_orf2283	0.401219	acetyltransferase, N-acetylglutamate synthase [Arthrobacter phenanthrenivorans Sphe3]
gismo_orf3039	0.401833	hypothetical protein Achl_1453 [Arthrobacter chlorophenolicus A6]
gismo_orf2351	0.402108	putative peptidoglycan bound protein [Arthrobacter sp. FB24]
gismo_orf219	0.403682	YbaK/prolyl-tRNA synthetase associated region [Arthrobacter chlorophenolicus A6]
gismo_orf2087	0.404793	hypothetical protein Asphe3_35540 [Arthrobacter phenanthrenivorans Sphe3]
gismo_orf2231	0.406818	hypothetical protein Asphe3_39040 [Arthrobacter phenanthrenivorans Sphe3]
gismo_orf2734	0.406975	D-alpha,beta-D-heptose 7-phosphate 1-kinase; D-beta-D-heptose 1-phosphate adenylyltransferase [Arthrobacter phenanthrenivorans Sphe3]
gismo_orf2802	0.407276	3-oxoacid CoA-transferase subunit A [Arthrobacter sp. FB24]
gismo_orf455	0.408486	high-affinity nickel-transport protein [Arthrobacter aurescens TC1]
gismo_orf3560	0.41041	aldo/keto reductase [Arthrobacter chlorophenolicus A6]
gismo_orf3938	0.410614	hypothetical protein AAur_0599 [Arthrobacter aurescens TC1]
gismo_orf2321	0.411188	TetR family transcriptional regulator [Arthrobacter chlorophenolicus A6]
gismo_orf45	0.411438	hypothetical protein Achl_2846 [Arthrobacter chlorophenolicus A6]
gismo_orf2385	0.411613	glutamate--cysteine ligase/ amino acid ligase [Arthrobacter phenanthrenivorans Sphe3]
gm_orf3459	0.411768	hypothetical protein Asphe3_07920 [Arthrobacter phenanthrenivorans Sphe3]
gismo_orf1366	0.415272	monosaccharide ABC transporter ATP-binding protein, CUT2 family [Arthrobacter phenanthrenivorans Sphe3]
gismo_orf4167	0.417005	Ser/Thr protein phosphatase [Aeromicrobium marinum DSM 15272]
gismo_orf2460	0.417127	acetyl esterase (deacetylase) [Arthrobacter phenanthrenivorans Sphe3]
gismo_orf3425	0.418688	malate dehydrogenase (oxaloacetate-decarboxylating) [Arthrobacter chlorophenolicus A6]
gismo_orf3383	0.420888	ammonium transporter [Arthrobacter chlorophenolicus A6]
gismo_orf3419	0.421265	hypothetical protein Asphe3_33540 [Arthrobacter phenanthrenivorans Sphe3]
gismo_orf2507	0.422352	carbohydrate ABC transporter substrate-binding protein, CUT1 family [Arthrobacter phenanthrenivorans Sphe3]
gismo_orf1966	0.424999	ammonium transporter [Arthrobacter phenanthrenivorans Sphe3]
gismo_orf3896	0.425241	phosphoglycerate kinase [Arthrobacter phenanthrenivorans Sphe3]
gismo_orf3155	0.425698	glycosyl hydrolase family 32 domain protein [Isoptericola variabilis 225]
gismo_orf2730	0.427238	phosphoheptose isomerase [Arthrobacter phenanthrenivorans Sphe3]
gismo_orf3279	0.428002	beta-D-xylosidase [Arthrobacter aurescens TC1]
gismo_orf1375	0.428525	catalase [Arthrobacter phenanthrenivorans Sphe3]
gismo_orf3619	0.42965	DNA-binding ferritin-like protein (oxidative damage protectant) [Arthrobacter phenanthrenivorans Sphe3]
gismo_orf1550	0.432256	dehydrogenase of unknown specificity, short-chain alcohol dehydrogenase -like protein [Arthrobacter phenanthrenivorans Sphe3]
gismo_orf797	0.432264	3-oxoacyl-(acyl-carrier-protein) synthase III [Arthrobacter phenanthrenivorans Sphe3]
gismo_orf2931	0.432397	lysophospholipase L1-like esterase [Arthrobacter phenanthrenivorans Sphe3]
gismo_orf1058	0.434132	#N/A
gismo_orf2621	0.436366	pyruvate kinase [Arthrobacter phenanthrenivorans Sphe3]
gismo_orf872	0.438357	acetolactate synthase, large subunit [Arthrobacter phenanthrenivorans Sphe3]
gismo_orf2371	0.440997	acetyltransferase, ribosomal protein N-acetylase [Arthrobacter phenanthrenivorans Sphe3]
gismo_orf1990	0.441535	putative alpha-glucosidase [Verrucosispora maris AB-18-032]
gismo_orf2355	0.444978	NAD(FAD)-dependent dehydrogenase [Arthrobacter phenanthrenivorans Sphe3]
gismo_orf1311	0.447671	amino acid/amide ABC transporter ATP-binding protein 2, HAAT family [Arthrobacter phenanthrenivorans Sphe3]
gismo_orf2402	0.448307	hypothetical protein Asphe3_32090 [Arthrobacter phenanthrenivorans Sphe3]
gismo_orf499	0.45002	bglr [Bifidobacterium longum subsp. longum BBMN68]
gm_orf1389	0.450921	hypothetical protein Asphe3_20730 [Arthrobacter phenanthrenivorans Sphe3]
gismo_orf4332	0.451418	uroporphyrinogen-III synthase [Arthrobacter phenanthrenivorans Sphe3]
gismo_orf1862	0.451615	hypothetical protein Asphe3_37160 [Arthrobacter phenanthrenivorans Sphe3]
gismo_orf4194	0.452355	alpha-1,4-glucan:alpha-1,4-glucan 6-glycosyltransferase [Arthrobacter phenanthrenivorans Sphe3]
gismo_orf2701	0.452832	transcriptional regulator [Arthrobacter phenanthrenivorans Sphe3]
gismo_orf3078	0.456349	DNA repair photolyase [Arthrobacter phenanthrenivorans Sphe3]
gismo_orf2080	0.45719	Na+/H+ dicarboxylate symporter [Arthrobacter phenanthrenivorans Sphe3]
gismo_orf292	0.457251	Flp pilus assembly protein TadG [Arthrobacter phenanthrenivorans Sphe3]
gismo_orf3668	0.458038	hemoglobin-like flavoprotein [Arthrobacter phenanthrenivorans Sphe3]
gismo_orf1668	0.458702	2-isopropylmalate synthase [Arthrobacter phenanthrenivorans Sphe3]
gismo_orf3395	0.459415	hypothetical protein Asphe3_16780 [Arthrobacter phenanthrenivorans Sphe3]
gismo_orf2354	0.4595	hypothetical protein Asphe3_31690 [Arthrobacter phenanthrenivorans Sphe3]
gismo_orf123	0.461944	CBS domain-containing protein [Arthrobacter phenanthrenivorans Sphe3]
gismo_orf2793	0.462403	transcriptional regulator [Arthrobacter phenanthrenivorans Sphe3]
gismo_orf2106	0.462496	hypothetical protein Asphe3_00350 [Arthrobacter phenanthrenivorans Sphe3]
gismo_orf537	0.462509	PfpI family intracellular peptidase [Arthrobacter aurescens TC1]
gismo_orf3685	0.465038	hypothetical protein Asphe3_07390 [Arthrobacter phenanthrenivorans Sphe3]
gismo_orf1443	0.468237	dehydrogenase of unknown specificity, short-chain alcohol dehydrogenase -like protein [Arthrobacter phenanthrenivorans Sphe3]
gismo_orf577	0.469704	hypothetical protein Asphe3_02670 [Arthrobacter phenanthrenivorans Sphe3]
gismo_orf1541	0.470417	amino acid transporter [Arthrobacter phenanthrenivorans Sphe3]
gismo_orf1510	0.470955	flavin-nucleotide-binding protein [Arthrobacter phenanthrenivorans Sphe3]
gismo_orf2058	0.472063	hypothetical protein Asphe3_35860 [Arthrobacter phenanthrenivorans Sphe3]
gm_orf3748	0.47222	---NA---
gismo_orf2895	0.472464	hypothetical protein Achl_0743 [Arthrobacter chlorophenolicus A6]
gismo_orf871	0.473446	acetolactate synthase 3 regulatory subunit [Arthrobacter aurescens TC1]
gismo_orf3799	0.474074	carbohydrate ABC transporter ATP-binding protein, CUT1 family [Arthrobacter phenanthrenivorans Sphe3]
gismo_orf2922	0.474116	hypothetical protein Asphe3_13250 [Arthrobacter phenanthrenivorans Sphe3]
gismo_orf1367	0.474697	Monosaccharide-transporting ATPase [Arthrobacter chlorophenolicus A6]
gm_orf3280	0.475952	hypothetical protein Asphe3_04240 [Arthrobacter phenanthrenivorans Sphe3]
gismo_orf4120	0.47684	aspartate ammonia-lyase [Arthrobacter phenanthrenivorans Sphe3]
gismo_orf1392	0.477444	transglycosylase [Arthrobacter chlorophenolicus A6]
gismo_orf4077	0.477943	conserved hypothetical alanine-rich protein [Arthrobacter chlorophenolicus A6]
gismo_orf4193	0.4821	trehalose synthase [Arthrobacter phenanthrenivorans Sphe3]
gismo_orf2366	0.482277	PaaN [Arthrobacter oxydans]
gismo_orf769	0.483067	carbohydrate ABC transporter substrate-binding protein, CUT1 family [Arthrobacter phenanthrenivorans Sphe3]
gismo_orf1905	0.488185	ABC branched-chain amino acid transporter, ATP-binding component [Rhodococcus jostii RHA1]
gismo_orf1922	0.488544	phenylacetaldehyde dehydrogenase [Arthrobacter aurescens TC1]
gismo_orf1901	0.48933	hypothetical protein cgR_1031 [Corynebacterium glutamicum R]
gismo_orf1478	0.489518	hypothetical protein Asphe3_10750 [Arthrobacter phenanthrenivorans Sphe3]
gismo_orf3319	0.49019	molybdopterin-guanine dinucleotide biosynthesis protein [Arthrobacter chlorophenolicus A6]
gismo_orf3067	0.491801	Major Facilitator Superfamily transporter [Arthrobacter phenanthrenivorans Sphe3]
gismo_orf2862	0.493064	oxidoreductase [Arthrobacter chlorophenolicus A6]
gismo_orf342	0.493489	flavoprotein involved in K+ transport [Arthrobacter phenanthrenivorans Sphe3]
gismo_orf4119	0.494096	gamma-aminobutyrate permease-like transporter [Arthrobacter phenanthrenivorans Sphe3]
gismo_orf163	0.497867	extracellular solute-binding domain-containing protein [Arthrobacter aurescens TC1]
gismo_orf2723	0.498553	hypothetical protein Achl_0563 [Arthrobacter chlorophenolicus A6]

## Sheet: 67 protein spots
Table S2. Total differentially expressed genes responding to different oxygen supply in Arthrobacter sp. CGMCC 3584 (ratiohigh/low ≥ 2.5 or ≤ 0.4, p < 0.05)
Spot no.	Experimental mass (kDa)	Experimental pI	L12-1	L12-2	L12-3	L36-1	L36-2	L36-3	H12-1	H12-2	H12-3	H36-1	H36-2	H36-3	Fold change (H12：L12)	p-value	Fold change (H36：L36)	p-value
6*	19.3726	5.19726	7539.95	4625.13	4717.05	7993.91	2389.52	6452.23	3254.26	2541.13	2023.12	25734.6	27968.1	27651.2	0.463123	0.0415996	4.83224	0.000288133
106*	43.2198	5.11644	14530.4	13531.8	15606.5	4637.89	10154.1	10765.9	47721.1	45807.5	46251.2	20692.6	19745.4	16155.9	3.20092	2.72482e-06	2.21435	0.0123427
113	43.7753	4.82221	6139.99	6212.13	5287.5	6125.23	6251.12	6132.12	16166.1	16589.6	16231.3	16490	9079.1	10158.7	2.7771	5.56522e-06	1.93034	0.0680082
204	52.874	5.29009	18217.5	12125.3	16553.4	10466	15409	10839.7	30563.5	25939.4	26520.6	6169.99	5214.13	2455.25	1.77037	0.00663949	0.376944	0.0171089
211	52.1943	4.70364	10188.8	11948.9	10010.3	2140.12	2321.14	2021.12	9159.68	10943	11201.1	9067.79	8201.21	7324.86	0.973738	0.76801	3.79396	0.000293002
301*	61.9584	4.40869	6672.51	7245.03	6024.15	64272.1	84255.1	75588.4	7024.13	7807.48	7124.26	8375.88	8024.15	8213.24	1.101	0.19351	0.109824	0.000327233
405	64.9313	4.57654	38251.6	51811.6	35162.1	17999.3	23175.8	19321.1	60048.6	49475.1	50123.1	6492.19	6157.94	3210.21	1.27488	0.135628	0.26217	0.00135283
424	63.4391	4.76482	26556.2	25685.2	19123.2	6547.28	6854.25	6512.24	39334.8	36547.2	39854.1	18542.2	17384.6	15243.2	1.62176	0.00446254	2.56958	0.000430059
522	76.2116	5.17604	12092.4	12102.2	12195	1021.2	1010.23	1042.25	9421.2	9305.25	9402.01	3437.09	3521.21	3421.21	0.772979	5.78391e-07	3.3769	1.88195e-07
602	83.3456	4.9851	2012.02	2023.35	2014.62	5468.02	5459.64	6704.64	2015.24	2013.26	2014.13	2013.1	2013.2	2014.1	0.998783	0.51904	0.342576	0.000730999
705	90.5269	5.29942	5214.23	5214.26	5134.24	18032.5	16549	15114.8	15243.2	15870.7	15424.3	13005.3	10132.7	12254.1	2.99036	6.63029e-07	0.712168	0.0166692
1002	23.4172	5.48955	15392.8	9898.04	12220.9	7630.9	12243.5	8453.23	62446.8	51263.8	33905.2	18275.3	29547.2	24271.8	3.93519	0.0122436	2.54501	0.0147723
1003*	35.9004	5.54456	11854.8	10526.5	11537.9	1767.86	4518.66	2325.21	15463.6	18078.3	20688.9	24588.8	30900.9	26252.8	1.59882	0.01227	9.49199	0.000295854
1004	25.6021	5.56477	4948.9	4330.44	5590.93	1021.32	1052.24	1042.32	18708.5	26933.9	25567.2	22533.1	21955.1	23672.1	4.78873	0.00186716	21.8752	1.75217e-06
1005	22.8366	5.59366	8268.19	6530.72	6638.84	2465.8	3043.56	2013.25	5512.23	10013	6848.54	8618.42	11820	9186.37	1.04366	0.839938	3.9381	0.00202403
1023*	16.7684	4.60124	2012.2	2045.26	2014.01	2512.03	2101.26	2098.24	2420.1	2045.26	2075.24	12390.9	9264.26	13057.7	1.07727	0.264961	5.17213	0.00137036
1024*	16.8769	4.68119	1025.12	1042.23	1024.16	1024.25	1032.24	1024.25	1032.24	1015.23	1042.15	10985.8	10099.9	10523.1	0.999389	0.951879	10.2602	3.12819e-06
1025*	8.72838	4.70071	985.24	985.62	984.24	1025.32	1014.24	1023.16	1025.15	1065.35	1045.26	22438.3	22421.7	17710.6	1.06113	0.00657912	20.4298	0.000227729
1029	28.7336	4.96642	852.12	846.21	862.12	754.24	796.25	765.15	954.25	954.36	985.42	10194.2	8190.55	7721.87	1.13028	0.000611292	11.2741	0.000472389
1206	52.0086	5.50462	15270.3	14503.6	17956	10652.2	15920.7	9181.82	63655	55627	52262.1	12580.7	13686.1	12017.3	3.59406	0.000308682	1.07074	0.709069
1208	53.7175	5.58595	48060.1	49770.2	29044	34521	33336.8	35528.1	77858.3	89805.9	89832.2	166115	141683	144177	2.02954	0.00492659	4.37172	0.000117528
1210*	54.298	5.50356	8843.06	6055.4	8129.69	3247.25	4937.46	3102.24	9914.06	11480.9	10802.3	14247.3	14868	12638.4	1.39817	0.0324941	3.69929	0.000333423
1230*	46.2446	4.86713	2014.25	2041.25	2032.16	1982.24	1952.13	1872.25	2918.25	2847.25	3778.1	15206.8	14326.4	13645.1	1.5677	0.0183111	7.43604	1.04214e-05
1306*	62.1967	5.45855	5181.54	3635.93	4454.43	1325.13	1254.75	1324.15	5188.16	7321.86	9196.89	3214.26	2985.24	4564.75	1.63555	0.086158	2.75721	0.00976882
1405	66.4066	5.49545	5951.19	5094.77	6601.8	9556.29	6762.19	5604.69	2114.4	5547.4	5529.89	521.24	502.26	454.99	0.747499	0.291005	0.0674396	0.00436842
1421	69.4455	5.09128	1842.02	1687.25	1985.25	1023.24	2014.25	1021.23	6015.49	5621.23	5557.52	8497.12	6854.84	6986.46	3.11799	2.01064e-05	5.50381	0.000608741
1708	93.3373	5.48039	31409.5	24219.3	28148.8	82294.6	56476.1	54432.9	20385.1	12035.9	9491.38	12143.5	14399.6	16097.7	0.500281	0.0230485	0.220704	0.00514883
1715	93.2649	5.54982	12151.8	13965.2	16118.5	34043.3	29910.6	20140.9	9157.71	10335.6	8080.1	9598.19	6699.38	8473.17	0.65285	0.0207179	0.294557	0.00930756
1718	93.612	5.60193	6883.26	6200.95	6769.81	17905	17869.9	15353.8	3275.21	3258.98	3276.13	3274.99	5672.88	5701.95	0.494123	9.24826e-05	0.286528	0.000478011
1803	107.076	5.57929	11143.9	11090.2	10069.7	12995.9	19431	12916.9	19352.1	19245.5	20713.3	6968.91	4049.98	5316.89	1.83604	0.000105956	0.360266	0.0140124
1828	106.671	4.97529	1025.16	1023.23	1027.24	1021.02	1021.03	1023.21	1441.64	2856.25	2938.34	6664.34	5798.69	6600.63	2.35276	0.0461703	6.21926	4.38556e-05
2505	75.3554	5.76662	11131.2	12369.3	8273.72	29155.5	24948.4	15449.3	23298.3	35320.3	30258.7	20425.5	13602.9	18640.3	2.79716	0.00670451	0.757244	0.282794
3310	62.5982	5.93613	30871.7	31337.4	27431.4	15174.9	14936.1	17028.1	13924.9	13681.6	12249.5	1024.13	1023.23	1024.25	0.444622	0.000242962	0.0651606	2.42948e-05
3606	79.2061	5.89344	16004.6	17958.2	16602.5	8198.35	8707.24	8452.19	3204.95	3831.13	5042.85	2132.25	2012.25	2187.75	0.238877	8.43858e-05	0.249716	2.17488e-06
3802	96.0579	5.82655	16667.1	14577	19745.8	5713.67	8695.85	7616.24	4559.49	5057.49	4437.96	1190.08	2384.44	3252.49	0.275642	0.0012412	0.309956	0.00869354
3805	95.8089	5.89328	38447.7	30173.6	30803	26223.9	24362.8	20118	17942.5	15405.5	15772.8	8799.75	4176.5	10203	0.494052	0.00378178	0.327832	0.00349102
4218	51.3213	5.87184	11012.2	8282.82	9932.47	11490.4	10755.1	10254.2	6089.84	6344.31	8252.9	3582.14	3532.25	4143.1	0.707795	0.0530069	0.346387	6.52808e-05
4807*	103.387	6.07188	11954.8	10491	14321	9326.97	11920.5	9411.46	10432.7	9453.91	10486.7	3993.48	3938.26	4005.21	0.826104	0.141381	0.389347	0.00184063
4819	101.647	6.0092	2387.59	1056.25	2481.18	2314.26	2360.39	2325.46	3852.16	4206	3963.28	8215.89	7526.45	7276.19	2.02893	0.0125812	3.28831	4.53861e-05
5005	38.3032	6.20214	23165	23759.9	21173.8	12191.7	10393.8	11053.4	7244.35	8175.35	9001.36	6830.65	6135.15	8685.68	0.358613	9.8152e-05	0.643645	0.0124386
5711	90.2789	6.14697	2658.54	2758.46	2422.7	2413.65	2423.54	2401.25	3024.51	2899.75	4673.82	9415.19	8054.24	8318.41	1.35185	0.188266	3.56262	0.00012012
6109	41.9607	6.21112	3297.61	3524.15	4370.06	2012.24	2015.25	2056.25	3133.65	5820.63	5515.88	31825.8	34199.8	31111.9	1.29292	0.296039	15.9667	5.33399e-06
6850	106.476	6.0796	2413.25	2418.54	2365.58	2041.56	2045.24	2013.25	6825.24	6542.35	6552.24	15352.2	15243.6	15263.4	2.76765	1.45649e-06	7.51785	2.88396e-10
7003	37.9046	6.37741	11372	10641.9	10894.8	5021.24	5042.13	5243.71	6052.34	6733.14	6913.17	1025.34	1062.35	1054.25	0.598585	0.000201404	0.205261	5.89031e-07
7103	47.0078	6.39153	12284.9	17187.4	18433.7	21021.8	22480.9	19898.9	14827	21527.9	22781.4	78418.3	74468.8	82815.3	1.23442	0.293929	3.71761	2.20871e-05
7115	41.6358	6.31927	2012.23	2012.04	2012.52	2011.02	2011.23	2011.42	1110.75	3111.36	5075.66	35166.6	36239.1	36340.9	1.54018	0.396051	17.8575	9.03199e-08
7118	35.6046	6.47056	1472.25	1542.23	1521.24	1422.24	1426.32	1457.24	1462.25	1458.57	1462.35	9600.65	11724.9	10435.4	0.966367	0.0705855	7.37632	0.000121058
7210	49.5657	6.45975	34497.7	35290.1	45389.1	27410.7	37417.4	43275.3	34547	25218	36555.8	99744.8	70912.6	93711.9	0.836286	0.272921	2.44552	0.00630822
7404	64.1594	6.39224	30617.5	33904.4	30755.2	29809.1	28061.7	43278.1	18719.7	13800.9	15468.7	9338.64	9407.86	10716.2	0.503681	0.000936244	0.291281	0.00776645
7505	70.1414	6.39546	3082.38	3759.34	3347.31	3425.13	3409.06	3588.1	8808.99	9280.71	8353.34	22395.6	46684.1	27628.7	2.59525	8.28766e-05	9.279	0.0175852
7511	72.1715	6.52753	54693.2	55557.9	55350.1	85827.1	99077	109654	70547	54103.6	55343.1	25335.7	36627.6	26477	1.08691	0.416001	0.300248	0.000903462
7605	81.6698	6.37995	12630.5	15695.7	14616.3	12887.3	11574.8	18331.9	13502.4	15118.3	12318	5240.21	5242.23	5241.24	0.953336	0.610358	0.367428	0.0120423
7610	83.9141	6.41612	29595.8	32365.3	26137	27154.3	21454.3	31797.5	17568.5	15951	15237	8761.46	8121.66	8892.17	0.553435	0.00244617	0.320564	0.00372278
7703	87.2533	6.4233	11246.2	18128.3	8595.69	3248.62	2885.5	3757.11	2856.23	2852.14	2841.23	2012.21	2102.23	2012.21	0.225166	0.0260025	0.619402	0.00787451
7704	95.2909	6.42618	2548.87	3168.39	3199.06	4793.09	4776.97	5701.12	3238.64	3521.19	4986.53	20552	17281.9	19676.4	1.3174	0.180154	3.76594	0.000162081
7805	100.896	6.37074	1727.98	3992.32	2789.21	4877.9	3830.03	4754.31	4620.14	2964.45	2939.79	14078.8	14427.9	13341.1	1.23678	0.477746	3.10853	3.30984e-05
7813	95.4075	6.45838	2015.27	3204.23	2718.8	3352.52	3577.99	4709.74	3107.8	2991.24	3687.25	16982.2	13913.2	16758.7	1.23279	0.204482	4.09391	0.000363928
8078	31.2186	6.45018	1028.25	1084.26	1034.49	1024.26	1025.26	1034.55	4386.42	6051.21	5926.66	8983.39	10062.6	9138.01	5.19997	0.00119134	9.13857	1.56143e-05
8084*	27.6266	6.77987	1024.23	1024.36	1023.21	1022.21	1022.32	1032.01	1011.01	1011.32	1022.1	7255.19	9159.48	6821.79	0.99109	0.067494	7.55279	0.000725775
8227	50.0239	6.71795	1942.16	1987.24	1968.25	1954.24	1952.31	1985.24	2045.24	2015.26	2107.16	13095.2	14470.5	9515.74	1.04578	0.0401273	6.29376	0.00214583
8229	49.5691	6.77683	1024.35	1035.26	1034.15	1025.34	1084.25	1054.16	1057.46	1058.24	1062.24	7245.91	7432.61	6072.01	1.02721	0.00173936	6.55884	0.000161851
8302	62.6022	6.61075	2936.97	3023.83	2765.68	3270.07	3697.42	4455.67	1943.48	4096.03	1157.95	14648.6	18686	14365.2	0.824784	0.594123	4.17571	0.00109427
8501	72.5065	6.58307	25494	23790.8	26021.1	48622.7	61010.2	55727.7	2534.26	2431.26	2651.23	2315.24	2012.25	2085.34	0.101144	4.80577e-06	0.0387809	0.000122694
8514	72.8256	6.49282	1125.62	1154.24	1235.24	1024.21	1203.21	1104.02	1021.2	1302.24	1058.95	6764.24	7991.9	7459.61	0.962246	0.662388	6.66851	6.22506e-05
8515	76.2075	6.51859	1320.21	1425.21	1354.24	1325.24	1238.58	1524.26	2833.37	3461.23	3269.63	13521.2	15684.4	12501.8	2.33293	0.000639443	10.2022	0.000184187
9201*	50.0908	6.86895	1426.31	1524.36	1525.99	1325.2	1245.24	1526.98	1425.32	1432.2	1254.32	6911.81	7649.81	6916.62	0.918506	0.143105	5.24189	2.36969e-05
9402	68.1047	6.7914	1124.21	1025.34	1062.32	1204.15	1185.24	1165.94	1230.24	1210.2	1021.24	5694.55	6466.9	5653.56	1.07778	0.315087	5.01079	5.65956e-05
* The identification of spots failed.
L12, L36, H12 and H36 indicate the cell samples of Low oxygen supply_12h, Low oxygen supply_36h, High oxygen supply_12h and High oxygen supply_36h, respectively.
-1, -2, -3 indicates three biological replicates for each sample.
